# Supplementary material for: (25R)-5a-Spiro­stane-3,12-dione
Source: Acta Crystallogr Sect E Struct Rep Online. 2009 Jan 8;65(Pt 2):o232. doi: 10.1107/S1600536808043687 (PMC2968410; doi:10.1107/S1600536808043687)
Supplement: Supplementary file 1 [file e-65-0o232-sup1.cif]

##############################################################################
###                                                                        ###
###        Electronic paper (Acta Crystallographica Section E)             ###
###                                                                        ###
##############################################################################
#                                                                            #
# This CIF contains the data in a paper accepted for publication in Acta     #
# Crystallographica Section E. It conforms to the requirements of Notes      #
# for Authors for Section E, and has been peer reviewed under the auspices   #
# of the IUCr Commission on Journals.                                        #
#                                                                            #
# Full details of the Crystallographic Information File format               #
# are given in the paper "The Crystallographic Information File (CIF):       #
# a New Standard Archive File for Crystallography" by S. R. Hall, F. H.      #
# Allen and I. D. Brown [Acta Cryst. (1991), A47, 655-685].                  #
#                                                                            #
# The current version of the core CIF dictionary is obtainable from          #
# ftp://ftp.iucr.org/pub/cif_core.dic. The current version number is 2.4.    #
#                                                                            #
# Software is freely available for graphical display of the structure(s) in  #
# this CIF.  For information consult the CIF home page http://www.iucr.org/  #
# cif/home.html                                                              #
#                                                                            #
# This file may be used for bona fide research purposes within the           #
# scientific community so long as proper attribution is given to the journal # 
# article from which it was obtained.                                        #
#                                                                            #
##############################################################################
                                             
data_I
_audit_creation_method     SHELXL-97
_chemical_name_systematic
;
(25<i>R</i>)-5a-Spirostane-3,12-dione
;
_chemical_name_common     ?
_chemical_formula_moiety     'C27 H40 O4'
_chemical_formula_sum     'C27 H40 O4'
_chemical_formula_iupac     'C27 H40 O4'
_chemical_formula_weight     428.59
_symmetry_cell_setting     Monoclinic
_symmetry_space_group_name_H-M     'C 2'
_symmetry_space_group_name_Hall     'C 2y'
loop_
    _symmetry_equiv_pos_as_xyz
    'x, y, z'
    '-x, y, -z'
    'x+1/2, y+1/2, z'
    '-x+1/2, y+1/2, -z'
_cell_length_a     12.660(3)
_cell_length_b     6.443(3)
_cell_length_c     30.167(3)
_cell_angle_alpha     90.00
_cell_angle_beta     98.02(3)
_cell_angle_gamma     90.00
_cell_volume     2436.8(14)
_cell_formula_units_Z     4
_cell_measurement_reflns_used     12
_cell_measurement_theta_min     4.33
_cell_measurement_theta_max     5.61
_cell_measurement_temperature     292(2)
_exptl_crystal_description     block
_exptl_crystal_colour     colourless
_exptl_crystal_size_max     0.44
_exptl_crystal_size_mid     0.40
_exptl_crystal_size_min     0.30
_exptl_crystal_density_diffrn     1.168
_exptl_crystal_density_meas     ?
_exptl_crystal_density_method     'not measured'
_exptl_crystal_F_000     936
_exptl_absorpt_coefficient_mu     0.076
_exptl_absorpt_correction_type     none
_exptl_absorpt_correction_T_min     ?
_exptl_absorpt_correction_T_max     ?
_exptl_special_details
;
;
_diffrn_ambient_temperature     292(2)
_diffrn_radiation_type     MoK\a
_diffrn_radiation_wavelength     0.71073
_diffrn_radiation_source     'fine-focus sealed tube'
_diffrn_radiation_monochromator     graphite
_diffrn_measurement_device_type     'Enraf--Nonius CAD-4'
_diffrn_measurement_method     \w/2\q
_diffrn_detector_area_resol_mean     ?
_diffrn_reflns_number     2837
_diffrn_reflns_av_R_equivalents     0.1360
_diffrn_reflns_av_sigmaI/netI     0.1468
_diffrn_reflns_theta_min     1.36
_diffrn_reflns_theta_max     25.45
_diffrn_reflns_theta_full     25.45
_diffrn_measured_fraction_theta_max     0.988
_diffrn_measured_fraction_theta_full     0.988
_diffrn_reflns_limit_h_min     -15
_diffrn_reflns_limit_h_max     15
_diffrn_reflns_limit_k_min     -7
_diffrn_reflns_limit_k_max     7
_diffrn_reflns_limit_l_min     -35
_diffrn_reflns_limit_l_max     36
_diffrn_standards_number     3
_diffrn_standards_interval_count     150
_diffrn_standards_interval_time     ?
_diffrn_standards_decay_%     2.606
_refine_special_details
;
Refinement of <i>F</i>^2^ against ALL reflections. The weighted <i>R</i>-factor
<i>wR</i> and goodness of fit <i>S</i> are based on <i>F</i>^2^, conventional
<i>R</i>-factors <i>R</i> are based on <i>F</i>, with <i>F</i> set to zero for
negative <i>F</i>^2^. The threshold expression of <i>F</i>^2^ >
\s(<i>F</i>^2^) is used only for calculating <i>R</i>-factors(gt) <i>etc</i>.
and is not relevant to the choice of reflections for refinement.
<i>R</i>-factors based on <i>F</i>^2^ are statistically about twice as large
as those based on <i>F</i>, and <i>R</i>- factors based on ALL data will be
even larger.
;
_reflns_number_total     2407
_reflns_number_gt     919
_reflns_threshold_expression     I>2\s(I)
_refine_ls_structure_factor_coef     Fsqd
_refine_ls_matrix_type     full
_refine_ls_R_factor_all     0.2285
_refine_ls_R_factor_gt     0.0784
_refine_ls_wR_factor_gt     0.1606
_refine_ls_wR_factor_ref     0.2015
_refine_ls_goodness_of_fit_ref     1.071
_refine_ls_restrained_S_all     1.072
_refine_ls_number_reflns     2407
_refine_ls_number_parameters     284
_refine_ls_number_restraints     2
_refine_ls_hydrogen_treatment     constr
_refine_ls_weighting_scheme     calc
_refine_ls_weighting_details
                 'calc w=1/[\s^2^(Fo^2^)+(0.0752P)^2^] where P=(Fo^2^+2Fc^2^)/3'
_atom_sites_solution_hydrogens     geom
_atom_sites_solution_primary     direct
_atom_sites_solution_secondary     difmap
_refine_ls_shift/su_max     0.000
_refine_ls_shift/su_mean     0.000
_refine_diff_density_max     0.193
_refine_diff_density_min     -0.226
_refine_ls_extinction_method     none
_refine_ls_extinction_coef     ?
loop_
    _atom_type_symbol
    _atom_type_description
    _atom_type_scat_dispersion_real
    _atom_type_scat_dispersion_imag
    _atom_type_scat_source
    'C' 'C' 0.0033 0.0016
                         'International Tables Vol C Tables 4.2.6.8 and 6.1.1.4'
    'H' 'H' 0.0000 0.0000
                         'International Tables Vol C Tables 4.2.6.8 and 6.1.1.4'
    'O' 'O' 0.0106 0.0060
                         'International Tables Vol C Tables 4.2.6.8 and 6.1.1.4'
_computing_data_collection     'DIFRAC (Gabe & White, 1993)'
_computing_cell_refinement     'DIFRAC (Gabe & White, 1993)'
_computing_data_reduction     'NRCVAX (Gabe <i>et al.</i>,  1989)'
_computing_structure_solution     'SHELXS97 (Sheldrick, 2008)'
_computing_structure_refinement     'SHELXL97 (Sheldrick, 2008)'
_computing_molecular_graphics     'ORTEP-3 for Windows (Farrugia, 1997)'
_computing_publication_material     'WinGX (Farrugia, 1999)'
loop_
    _atom_site_type_symbol
    _atom_site_label
    _atom_site_fract_x
    _atom_site_fract_y
    _atom_site_fract_z
    _atom_site_U_iso_or_equiv
    _atom_site_adp_type
    _atom_site_calc_flag
    _atom_site_refinement_flags
    _atom_site_occupancy
    _atom_site_disorder_assembly
    _atom_site_disorder_group
    O O1 0.7481(5) 0.2933(11) 0.4779(2) 0.0958(19) Uani d . 1 . .
    O O2 0.6375(4) 0.7105(13) 0.7368(2) 0.117(3) Uani d . 1 . .
    O O3 1.0031(4) 0.7234(9) 0.83970(17) 0.0791(17) Uani d . 1 . .
    O O4 0.9410(5) 1.0093(10) 0.8752(2) 0.096(2) Uani d . 1 . .
    C C1 0.6736(5) 0.3818(15) 0.5873(2) 0.076(2) Uani d . 1 . .
    H H1A 0.6156 0.3421 0.6035 0.091 Uiso calc R 1 . .
    H H1B 0.6664 0.5291 0.5809 0.091 Uiso calc R 1 . .
    C C2 0.6615(6) 0.2652(16) 0.5435(3) 0.086(2) Uani d . 1 . .
    H H2A 0.5996 0.3182 0.5243 0.104 Uiso calc R 1 . .
    H H2B 0.6485 0.1200 0.5493 0.104 Uiso calc R 1 . .
    C C3 0.7588(7) 0.2814(15) 0.5186(4) 0.079(2) Uani d . 1 . .
    C C4 0.8630(6) 0.2756(16) 0.5476(2) 0.080(2) Uani d . 1 . .
    H H4A 0.9174 0.3246 0.5304 0.096 Uiso calc R 1 . .
    H H4B 0.8795 0.1325 0.5557 0.096 Uiso calc R 1 . .
    C C5 0.8694(5) 0.4009(12) 0.5893(2) 0.0635(19) Uani d . 1 . .
    H H5 0.8585 0.5464 0.5804 0.076 Uiso calc R 1 . .
    C C6 0.9812(5) 0.3854(15) 0.6177(2) 0.081(2) Uani d . 1 . .
    H H6A 1.0353 0.4246 0.5995 0.097 Uiso calc R 1 . .
    H H6B 0.9944 0.2429 0.6273 0.097 Uiso calc R 1 . .
    C C7 0.9890(5) 0.5280(16) 0.6591(2) 0.076(3) Uani d . 1 . .
    H H7A 1.0577 0.5077 0.6773 0.092 Uiso calc R 1 . .
    H H7B 0.9848 0.6717 0.6494 0.092 Uiso calc R 1 . .
    C C8 0.9014(5) 0.4848(13) 0.6870(2) 0.0585(19) Uani d . 1 . .
    H H8 0.9136 0.3454 0.6996 0.070 Uiso calc R 1 . .
    C C9 0.7921(5) 0.4852(11) 0.6594(2) 0.0541(18) Uani d . 1 . .
    H H9 0.7852 0.6255 0.6468 0.065 Uiso calc R 1 . .
    C C10 0.7822(6) 0.3447(10) 0.6186(3) 0.056(2) Uani d . 1 . .
    C C11 0.7016(5) 0.4700(13) 0.6871(2) 0.075(2) Uani d . 1 . .
    H H11A 0.6966 0.3275 0.6970 0.089 Uiso calc R 1 . .
    H H11B 0.6354 0.5032 0.6681 0.089 Uiso calc R 1 . .
    C C12 0.7124(7) 0.6099(15) 0.7276(3) 0.081(2) Uani d . 1 . .
    C C13 0.8200(5) 0.5999(11) 0.7571(2) 0.0549(19) Uani d . 1 . .
    C C14 0.9030(5) 0.6332(12) 0.7254(2) 0.0607(19) Uani d . 1 . .
    H H14 0.8864 0.7692 0.7116 0.073 Uiso calc R 1 . .
    C C15 1.0041(6) 0.6679(15) 0.7598(3) 0.088(3) Uani d . 1 . .
    H H15A 1.0313 0.5373 0.7727 0.105 Uiso calc R 1 . .
    H H15B 1.0596 0.7357 0.7459 0.105 Uiso calc R 1 . .
    C C16 0.9656(6) 0.8067(14) 0.7951(2) 0.076(2) Uani d . 1 . .
    H H16 0.9878 0.9511 0.7922 0.091 Uiso calc R 1 . .
    C C17 0.8411(5) 0.7863(14) 0.7912(2) 0.065(2) Uani d . 1 . .
    H H17 0.8073 0.9126 0.7778 0.078 Uiso calc R 1 . .
    C C18 0.8278(6) 0.3872(12) 0.7799(2) 0.077(2) Uani d . 1 . .
    H H18A 0.8814 0.3915 0.8058 0.115 Uiso calc R 1 . .
    H H18B 0.8467 0.2845 0.7594 0.115 Uiso calc R 1 . .
    H H18C 0.7602 0.3523 0.7889 0.115 Uiso calc R 1 . .
    C C19 0.7859(7) 0.1141(13) 0.6329(3) 0.076(2) Uani d . 1 . .
    H H19A 0.7276 0.0855 0.6492 0.114 Uiso calc R 1 . .
    H H19B 0.8521 0.0863 0.6516 0.114 Uiso calc R 1 . .
    H H19C 0.7801 0.0275 0.6068 0.114 Uiso calc R 1 . .
    C C20 0.8194(6) 0.7661(15) 0.8389(2) 0.076(2) Uani d . 1 . .
    H H20 0.7965 0.6227 0.8428 0.091 Uiso calc R 1 . .
    C C21 0.7318(6) 0.9049(17) 0.8505(3) 0.098(3) Uani d . 1 . .
    H H21A 0.7527 1.0474 0.8483 0.146 Uiso calc R 1 . .
    H H21B 0.7190 0.8765 0.8805 0.146 Uiso calc R 1 . .
    H H21C 0.6678 0.8796 0.8301 0.146 Uiso calc R 1 . .
    C C22 0.9283(7) 0.7917(16) 0.8671(3) 0.084(3) Uani d . 1 . .
    C C23 0.9441(6) 0.6702(13) 0.9110(3) 0.078(2) Uani d . 1 . .
    H H23A 0.9425 0.5224 0.9048 0.093 Uiso calc R 1 . .
    H H23B 0.8867 0.7017 0.9282 0.093 Uiso calc R 1 . .
    C C24 1.0524(8) 0.729(2) 0.9385(3) 0.118(4) Uani d . 1 . .
    H H24A 1.0583 0.6638 0.9678 0.141 Uiso calc R 1 . .
    H H24B 1.1100 0.6768 0.9235 0.141 Uiso calc R 1 . .
    C C25 1.0628(8) 0.956(2) 0.9439(4) 0.123(4) Uani d U 1 . .
    H H25 1.0063 1.0032 0.9607 0.147 Uiso calc R 1 . .
    C C26 1.0440(8) 1.0586(18) 0.8978(3) 0.109(3) Uani d U 1 . .
    H H26A 1.0507 1.2080 0.9012 0.130 Uiso calc R 1 . .
    H H26B 1.0977 1.0116 0.8801 0.130 Uiso calc R 1 . .
    C C27 1.1729(7) 1.030(3) 0.9702(3) 0.164(5) Uani d . 1 . .
    H H27A 1.2271 1.0205 0.9510 0.247 Uiso calc R 1 . .
    H H27B 1.1917 0.9440 0.9960 0.247 Uiso calc R 1 . .
    H H27C 1.1668 1.1718 0.9795 0.247 Uiso calc R 1 . .
loop_
    _atom_site_aniso_label
    _atom_site_aniso_U_11
    _atom_site_aniso_U_22
    _atom_site_aniso_U_33
    _atom_site_aniso_U_12
    _atom_site_aniso_U_13
    _atom_site_aniso_U_23
    O1 0.146(5) 0.071(4) 0.068(4) -0.012(4) 0.005(3) -0.003(4)
    O2 0.076(4) 0.156(7) 0.117(4) 0.044(4) 0.003(3) -0.043(5)
    O3 0.081(4) 0.082(4) 0.074(3) 0.026(3) 0.009(3) -0.004(3)
    O4 0.105(5) 0.079(5) 0.101(4) 0.006(4) 0.000(4) -0.005(4)
    C1 0.064(5) 0.082(6) 0.087(5) -0.003(5) 0.029(4) -0.009(5)
    C2 0.092(6) 0.066(6) 0.098(6) -0.015(5) 0.001(5) -0.013(6)
    C3 0.098(7) 0.051(5) 0.087(7) -0.001(5) 0.011(6) -0.002(6)
    C4 0.092(6) 0.085(6) 0.068(5) -0.020(6) 0.029(4) -0.013(6)
    C5 0.066(5) 0.054(5) 0.072(5) -0.007(4) 0.014(4) 0.003(4)
    C6 0.074(6) 0.073(6) 0.102(6) -0.015(4) 0.037(5) -0.012(6)
    C7 0.054(4) 0.097(7) 0.077(5) -0.005(5) 0.010(4) -0.003(5)
    C8 0.049(4) 0.055(5) 0.072(5) 0.000(4) 0.013(4) -0.009(4)
    C9 0.062(4) 0.043(4) 0.059(4) -0.008(4) 0.014(4) 0.015(4)
    C10 0.059(5) 0.036(4) 0.075(5) 0.006(3) 0.019(4) 0.004(4)
    C11 0.065(5) 0.066(6) 0.091(6) -0.001(4) 0.007(4) -0.009(5)
    C12 0.068(6) 0.082(6) 0.097(6) 0.007(5) 0.028(5) -0.013(6)
    C13 0.053(4) 0.046(4) 0.068(5) 0.004(4) 0.018(4) 0.013(4)
    C14 0.065(5) 0.047(4) 0.071(5) 0.008(4) 0.015(4) 0.024(4)
    C15 0.063(5) 0.113(8) 0.089(6) -0.002(5) 0.018(5) -0.024(6)
    C16 0.101(7) 0.056(5) 0.074(5) 0.021(5) 0.021(5) 0.008(4)
    C17 0.071(5) 0.063(5) 0.064(5) 0.005(5) 0.018(4) 0.025(4)
    C18 0.110(6) 0.050(4) 0.076(5) 0.004(5) 0.032(5) 0.014(4)
    C19 0.107(6) 0.047(5) 0.075(5) 0.001(5) 0.015(5) 0.002(4)
    C20 0.086(6) 0.059(5) 0.084(6) 0.007(5) 0.016(5) 0.006(5)
    C21 0.104(7) 0.108(7) 0.084(6) 0.019(6) 0.028(5) -0.010(6)
    C22 0.102(7) 0.063(6) 0.083(6) 0.023(6) 0.005(6) -0.005(6)
    C23 0.086(6) 0.067(6) 0.081(5) 0.004(5) 0.014(5) 0.013(5)
    C24 0.127(9) 0.143(13) 0.079(7) 0.019(8) -0.002(6) 0.019(7)
    C25 0.105(8) 0.142(13) 0.114(8) 0.007(8) -0.007(7) -0.026(7)
    C26 0.132(9) 0.093(9) 0.102(6) 0.002(7) 0.021(7) -0.028(6)
    C27 0.129(9) 0.221(16) 0.133(8) -0.024(11) -0.015(7) -0.036(11)
_geom_special_details
;
 All esds (except the esd in the dihedral angle between two l.s. planes)
 are estimated using the full covariance matrix.  The cell esds are taken
 into account individually in the estimation of esds in distances, angles
 and torsion angles; correlations between esds in cell parameters are only
 used when they are defined by crystal symmetry.  An approximate (isotropic)
 treatment of cell esds is used for estimating esds involving l.s. planes.
;
loop_
    _geom_bond_atom_site_label_1
    _geom_bond_atom_site_label_2
    _geom_bond_site_symmetry_2
    _geom_bond_distance
    _geom_bond_publ_flag
    O1 C3 . 1.220(8) ?
    O2 C12 . 1.211(9) ?
    O3 C22 . 1.412(9) ?
    O3 C16 . 1.464(8) ?
    O4 C26 . 1.421(9) ?
    O4 C22 . 1.428(12) ?
    C1 C2 . 1.509(10) ?
    C1 C10 . 1.574(9) ?
    C1 H1A . 0.9700 ?
    C1 H1B . 0.9700 ?
    C2 C3 . 1.533(11) ?
    C2 H2A . 0.9700 ?
    C2 H2B . 0.9700 ?
    C3 C4 . 1.478(10) ?
    C4 C5 . 1.488(10) ?
    C4 H4A . 0.9700 ?
    C4 H4B . 0.9700 ?
    C5 C6 . 1.552(9) ?
    C5 C10 . 1.549(9) ?
    C5 H5 . 0.9800 ?
    C6 C7 . 1.543(11) ?
    C6 H6A . 0.9700 ?
    C6 H6B . 0.9700 ?
    C7 C8 . 1.508(9) ?
    C7 H7A . 0.9700 ?
    C7 H7B . 0.9700 ?
    C8 C14 . 1.500(9) ?
    C8 C9 . 1.511(8) ?
    C8 H8 . 0.9800 ?
    C9 C11 . 1.512(9) ?
    C9 C10 . 1.521(9) ?
    C9 H9 . 0.9800 ?
    C10 C19 . 1.546(11) ?
    C11 C12 . 1.510(10) ?
    C11 H11A . 0.9700 ?
    C11 H11B . 0.9700 ?
    C12 C13 . 1.521(10) ?
    C13 C14 . 1.533(9) ?
    C13 C18 . 1.530(10) ?
    C13 C17 . 1.579(11) ?
    C14 C15 . 1.547(9) ?
    C14 H14 . 0.9800 ?
    C15 C16 . 1.523(10) ?
    C15 H15A . 0.9700 ?
    C15 H15B . 0.9700 ?
    C16 C17 . 1.569(9) ?
    C16 H16 . 0.9800 ?
    C17 C20 . 1.509(10) ?
    C17 H17 . 0.9800 ?
    C18 H18A . 0.9600 ?
    C18 H18B . 0.9600 ?
    C18 H18C . 0.9600 ?
    C19 H19A . 0.9600 ?
    C19 H19B . 0.9600 ?
    C19 H19C . 0.9600 ?
    C20 C21 . 1.504(10) ?
    C20 C22 . 1.524(10) ?
    C20 H20 . 0.9800 ?
    C21 H21A . 0.9600 ?
    C21 H21B . 0.9600 ?
    C21 H21C . 0.9600 ?
    C22 C23 . 1.529(11) ?
    C23 C24 . 1.546(12) ?
    C23 H23A . 0.9700 ?
    C23 H23B . 0.9700 ?
    C24 C25 . 1.478(17) ?
    C24 H24A . 0.9700 ?
    C24 H24B . 0.9700 ?
    C25 C26 . 1.529(14) ?
    C25 C27 . 1.579(13) ?
    C25 H25 . 0.9800 ?
    C26 H26A . 0.9700 ?
    C26 H26B . 0.9700 ?
    C27 H27A . 0.9600 ?
    C27 H27B . 0.9600 ?
    C27 H27C . 0.9600 ?
loop_
    _geom_angle_atom_site_label_1
    _geom_angle_atom_site_label_2
    _geom_angle_atom_site_label_3
    _geom_angle_site_symmetry_1
    _geom_angle_site_symmetry_3
    _geom_angle
    _geom_angle_publ_flag
    C22 O3 C16 . . 105.3(6) ?
    C26 O4 C22 . . 112.1(7) ?
    C2 C1 C10 . . 115.0(6) ?
    C2 C1 H1A . . 108.5 ?
    C10 C1 H1A . . 108.5 ?
    C2 C1 H1B . . 108.5 ?
    C10 C1 H1B . . 108.5 ?
    H1A C1 H1B . . 107.5 ?
    C1 C2 C3 . . 113.9(7) ?
    C1 C2 H2A . . 108.8 ?
    C3 C2 H2A . . 108.8 ?
    C1 C2 H2B . . 108.8 ?
    C3 C2 H2B . . 108.8 ?
    H2A C2 H2B . . 107.7 ?
    O1 C3 C4 . . 124.2(8) ?
    O1 C3 C2 . . 120.9(8) ?
    C4 C3 C2 . . 114.9(8) ?
    C3 C4 C5 . . 115.2(7) ?
    C3 C4 H4A . . 108.5 ?
    C5 C4 H4A . . 108.5 ?
    C3 C4 H4B . . 108.5 ?
    C5 C4 H4B . . 108.5 ?
    H4A C4 H4B . . 107.5 ?
    C4 C5 C6 . . 111.7(6) ?
    C4 C5 C10 . . 113.4(6) ?
    C6 C5 C10 . . 109.7(6) ?
    C4 C5 H5 . . 107.3 ?
    C6 C5 H5 . . 107.3 ?
    C10 C5 H5 . . 107.3 ?
    C5 C6 C7 . . 111.1(6) ?
    C5 C6 H6A . . 109.4 ?
    C7 C6 H6A . . 109.4 ?
    C5 C6 H6B . . 109.4 ?
    C7 C6 H6B . . 109.4 ?
    H6A C6 H6B . . 108.0 ?
    C8 C7 C6 . . 111.8(7) ?
    C8 C7 H7A . . 109.3 ?
    C6 C7 H7A . . 109.3 ?
    C8 C7 H7B . . 109.3 ?
    C6 C7 H7B . . 109.3 ?
    H7A C7 H7B . . 107.9 ?
    C14 C8 C7 . . 112.4(6) ?
    C14 C8 C9 . . 109.6(6) ?
    C7 C8 C9 . . 112.5(6) ?
    C14 C8 H8 . . 107.4 ?
    C7 C8 H8 . . 107.4 ?
    C9 C8 H8 . . 107.4 ?
    C8 C9 C11 . . 113.8(5) ?
    C8 C9 C10 . . 114.2(6) ?
    C11 C9 C10 . . 115.2(6) ?
    C8 C9 H9 . . 103.9 ?
    C11 C9 H9 . . 103.9 ?
    C10 C9 H9 . . 103.9 ?
    C9 C10 C5 . . 109.8(5) ?
    C9 C10 C19 . . 110.5(6) ?
    C5 C10 C19 . . 112.9(6) ?
    C9 C10 C1 . . 111.2(5) ?
    C5 C10 C1 . . 104.8(6) ?
    C19 C10 C1 . . 107.6(6) ?
    C9 C11 C12 . . 114.7(6) ?
    C9 C11 H11A . . 108.6 ?
    C12 C11 H11A . . 108.6 ?
    C9 C11 H11B . . 108.6 ?
    C12 C11 H11B . . 108.6 ?
    H11A C11 H11B . . 107.6 ?
    O2 C12 C11 . . 121.2(8) ?
    O2 C12 C13 . . 123.7(8) ?
    C11 C12 C13 . . 114.9(7) ?
    C12 C13 C14 . . 105.4(5) ?
    C12 C13 C18 . . 107.3(6) ?
    C14 C13 C18 . . 113.6(6) ?
    C12 C13 C17 . . 113.9(6) ?
    C14 C13 C17 . . 103.4(6) ?
    C18 C13 C17 . . 113.2(5) ?
    C8 C14 C13 . . 117.2(6) ?
    C8 C14 C15 . . 122.1(6) ?
    C13 C14 C15 . . 100.1(5) ?
    C8 C14 H14 . . 105.3 ?
    C13 C14 H14 . . 105.3 ?
    C15 C14 H14 . . 105.3 ?
    C16 C15 C14 . . 103.9(6) ?
    C16 C15 H15A . . 111.0 ?
    C14 C15 H15A . . 111.0 ?
    C16 C15 H15B . . 111.0 ?
    C14 C15 H15B . . 111.0 ?
    H15A C15 H15B . . 109.0 ?
    O3 C16 C15 . . 109.5(7) ?
    O3 C16 C17 . . 103.5(6) ?
    C15 C16 C17 . . 108.3(6) ?
    O3 C16 H16 . . 111.7 ?
    C15 C16 H16 . . 111.7 ?
    C17 C16 H16 . . 111.8 ?
    C20 C17 C16 . . 104.5(5) ?
    C20 C17 C13 . . 121.2(7) ?
    C16 C17 C13 . . 100.9(6) ?
    C20 C17 H17 . . 109.8 ?
    C16 C17 H17 . . 109.8 ?
    C13 C17 H17 . . 109.8 ?
    C13 C18 H18A . . 109.5 ?
    C13 C18 H18B . . 109.5 ?
    H18A C18 H18B . . 109.5 ?
    C13 C18 H18C . . 109.5 ?
    H18A C18 H18C . . 109.5 ?
    H18B C18 H18C . . 109.5 ?
    C10 C19 H19A . . 109.5 ?
    C10 C19 H19B . . 109.5 ?
    H19A C19 H19B . . 109.5 ?
    C10 C19 H19C . . 109.5 ?
    H19A C19 H19C . . 109.5 ?
    H19B C19 H19C . . 109.5 ?
    C21 C20 C17 . . 114.2(7) ?
    C21 C20 C22 . . 116.4(8) ?
    C17 C20 C22 . . 104.6(6) ?
    C21 C20 H20 . . 107.1 ?
    C17 C20 H20 . . 107.1 ?
    C22 C20 H20 . . 107.1 ?
    C20 C21 H21A . . 109.5 ?
    C20 C21 H21B . . 109.5 ?
    H21A C21 H21B . . 109.5 ?
    C20 C21 H21C . . 109.5 ?
    H21A C21 H21C . . 109.5 ?
    H21B C21 H21C . . 109.5 ?
    O3 C22 O4 . . 109.7(8) ?
    O3 C22 C20 . . 105.6(7) ?
    O4 C22 C20 . . 105.8(7) ?
    O3 C22 C23 . . 109.3(7) ?
    O4 C22 C23 . . 110.9(8) ?
    C20 C22 C23 . . 115.3(8) ?
    C22 C23 C24 . . 109.8(7) ?
    C22 C23 H23A . . 109.7 ?
    C24 C23 H23A . . 109.7 ?
    C22 C23 H23B . . 109.7 ?
    C24 C23 H23B . . 109.7 ?
    H23A C23 H23B . . 108.2 ?
    C25 C24 C23 . . 111.1(9) ?
    C25 C24 H24A . . 109.4 ?
    C23 C24 H24A . . 109.4 ?
    C25 C24 H24B . . 109.4 ?
    C23 C24 H24B . . 109.4 ?
    H24A C24 H24B . . 108.0 ?
    C24 C25 C26 . . 109.1(10) ?
    C24 C25 C27 . . 114.5(12) ?
    C26 C25 C27 . . 109.9(10) ?
    C24 C25 H25 . . 107.7 ?
    C26 C25 H25 . . 107.7 ?
    C27 C25 H25 . . 107.7 ?
    O4 C26 C25 . . 110.9(9) ?
    O4 C26 H26A . . 109.5 ?
    C25 C26 H26A . . 109.5 ?
    O4 C26 H26B . . 109.5 ?
    C25 C26 H26B . . 109.5 ?
    H26A C26 H26B . . 108.0 ?
    C25 C27 H27A . . 109.5 ?
    C25 C27 H27B . . 109.5 ?
    H27A C27 H27B . . 109.5 ?
    C25 C27 H27C . . 109.5 ?
    H27A C27 H27C . . 109.5 ?
    H27B C27 H27C . . 109.5 ?
loop_
    _geom_torsion_atom_site_label_1
    _geom_torsion_atom_site_label_2
    _geom_torsion_atom_site_label_3
    _geom_torsion_atom_site_label_4
    _geom_torsion_site_symmetry_1
    _geom_torsion_site_symmetry_2
    _geom_torsion_site_symmetry_3
    _geom_torsion_site_symmetry_4
    _geom_torsion
    _geom_torsion_publ_flag
    C10 C1 C2 C3 . . . . -47.3(10) ?
    C1 C2 C3 O1 . . . . -143.0(9) ?
    C1 C2 C3 C4 . . . . 38.6(12) ?
    O1 C3 C4 C5 . . . . 138.9(9) ?
    C2 C3 C4 C5 . . . . -42.7(11) ?
    C3 C4 C5 C6 . . . . 179.8(7) ?
    C3 C4 C5 C10 . . . . 55.3(10) ?
    C4 C5 C6 C7 . . . . 176.0(7) ?
    C10 C5 C6 C7 . . . . -57.5(8) ?
    C5 C6 C7 C8 . . . . 54.8(9) ?
    C6 C7 C8 C14 . . . . -175.6(6) ?
    C6 C7 C8 C9 . . . . -51.3(10) ?
    C14 C8 C9 C11 . . . . -46.8(8) ?
    C7 C8 C9 C11 . . . . -172.5(7) ?
    C14 C8 C9 C10 . . . . 178.2(6) ?
    C7 C8 C9 C10 . . . . 52.4(9) ?
    C8 C9 C10 C5 . . . . -54.8(7) ?
    C11 C9 C10 C5 . . . . 170.8(6) ?
    C8 C9 C10 C19 . . . . 70.3(8) ?
    C11 C9 C10 C19 . . . . -64.1(8) ?
    C8 C9 C10 C1 . . . . -170.2(6) ?
    C11 C9 C10 C1 . . . . 55.4(8) ?
    C4 C5 C10 C9 . . . . -177.9(6) ?
    C6 C5 C10 C9 . . . . 56.5(7) ?
    C4 C5 C10 C19 . . . . 58.5(9) ?
    C6 C5 C10 C19 . . . . -67.1(8) ?
    C4 C5 C10 C1 . . . . -58.4(8) ?
    C6 C5 C10 C1 . . . . 176.0(6) ?
    C2 C1 C10 C9 . . . . 173.9(7) ?
    C2 C1 C10 C5 . . . . 55.4(8) ?
    C2 C1 C10 C19 . . . . -64.9(9) ?
    C8 C9 C11 C12 . . . . 45.3(9) ?
    C10 C9 C11 C12 . . . . 179.9(6) ?
    C9 C11 C12 O2 . . . . 135.2(9) ?
    C9 C11 C12 C13 . . . . -49.4(9) ?
    O2 C12 C13 C14 . . . . -133.0(9) ?
    C11 C12 C13 C14 . . . . 51.8(9) ?
    O2 C12 C13 C18 . . . . 105.7(10) ?
    C11 C12 C13 C18 . . . . -69.5(8) ?
    O2 C12 C13 C17 . . . . -20.4(11) ?
    C11 C12 C13 C17 . . . . 164.4(6) ?
    C7 C8 C14 C13 . . . . -177.9(6) ?
    C9 C8 C14 C13 . . . . 56.3(8) ?
    C7 C8 C14 C15 . . . . -54.1(9) ?
    C9 C8 C14 C15 . . . . -180.0(7) ?
    C12 C13 C14 C8 . . . . -57.6(8) ?
    C18 C13 C14 C8 . . . . 59.6(8) ?
    C17 C13 C14 C8 . . . . -177.3(6) ?
    C12 C13 C14 C15 . . . . 168.1(6) ?
    C18 C13 C14 C15 . . . . -74.7(7) ?
    C17 C13 C14 C15 . . . . 48.4(7) ?
    C8 C14 C15 C16 . . . . -173.1(7) ?
    C13 C14 C15 C16 . . . . -41.8(8) ?
    C22 O3 C16 C15 . . . . -153.1(7) ?
    C22 O3 C16 C17 . . . . -37.9(8) ?
    C14 C15 C16 O3 . . . . 132.2(7) ?
    C14 C15 C16 C17 . . . . 20.1(8) ?
    O3 C16 C17 C20 . . . . 19.6(8) ?
    C15 C16 C17 C20 . . . . 135.7(8) ?
    O3 C16 C17 C13 . . . . -106.9(6) ?
    C15 C16 C17 C13 . . . . 9.2(7) ?
    C12 C13 C17 C20 . . . . 96.2(8) ?
    C14 C13 C17 C20 . . . . -150.1(6) ?
    C18 C13 C17 C20 . . . . -26.7(9) ?
    C12 C13 C17 C16 . . . . -149.3(6) ?
    C14 C13 C17 C16 . . . . -35.5(6) ?
    C18 C13 C17 C16 . . . . 87.8(7) ?
    C16 C17 C20 C21 . . . . 132.4(7) ?
    C13 C17 C20 C21 . . . . -114.9(8) ?
    C16 C17 C20 C22 . . . . 4.1(9) ?
    C13 C17 C20 C22 . . . . 116.8(8) ?
    C16 O3 C22 O4 . . . . -72.2(8) ?
    C16 O3 C22 C20 . . . . 41.5(9) ?
    C16 O3 C22 C23 . . . . 166.1(7) ?
    C26 O4 C22 O3 . . . . -61.1(9) ?
    C26 O4 C22 C20 . . . . -174.6(6) ?
    C26 O4 C22 C23 . . . . 59.7(9) ?
    C21 C20 C22 O3 . . . . -154.6(8) ?
    C17 C20 C22 O3 . . . . -27.6(10) ?
    C21 C20 C22 O4 . . . . -38.3(10) ?
    C17 C20 C22 O4 . . . . 88.7(9) ?
    C21 C20 C22 C23 . . . . 84.7(10) ?
    C17 C20 C22 C23 . . . . -148.4(8) ?
    O3 C22 C23 C24 . . . . 67.5(10) ?
    O4 C22 C23 C24 . . . . -53.5(10) ?
    C20 C22 C23 C24 . . . . -173.8(8) ?
    C22 C23 C24 C25 . . . . 52.5(12) ?
    C23 C24 C25 C26 . . . . -54.3(12) ?
    C23 C24 C25 C27 . . . . -178.0(7) ?
    C22 O4 C26 C25 . . . . -62.2(11) ?
    C24 C25 C26 O4 . . . . 59.1(12) ?
    C27 C25 C26 O4 . . . . -174.6(10) ?
data_global
_journal_date_recd_electronic     2008-11-20
_journal_date_accepted     2008-12-23
_journal_name_full     'Acta Crystallographica, Section E'
_journal_year     2009
_journal_volume     65
_journal_issue      2
_journal_page_first     o232
_journal_page_last     o232
_journal_paper_category     QO
_journal_coeditor_code     XU2465
_publ_contact_author_name     'Ling-Li Zheng'
_publ_contact_author_address
;
The First Affiliated Hospital,
Chengdu Medical College,
Xindu 610500,
People's Republic of China
;
_publ_contact_author_email     dr.gaof@gmail.com
_publ_contact_author_fax     '+86-28-80831801'
_publ_contact_author_phone     '+86-28-80831801'
_publ_section_title
;
(25<i>R</i>)-5a-Spirostane-3,12-dione
;
loop_
    _publ_author_name
    _publ_author_address
    'Zi, Tie-Ying'
;
The First Affiliated Hospital,
Chengdu Medical College,
Xindu 610500, People's Republic of China
;
    'Zang, Zhi-He'
;
Department of Pharmacy,
Chengdu Medical College,
Chengdu 610081, People's Republic of China
;
    'Yuan, Ming-Yong'
;
The First Affiliated Hospital,
Chengdu Medical College,
Xindu 610500, People's Republic of China
;
    'Zheng, Ling-Li'
;
The First Affiliated Hospital,
Chengdu Medical College,
Xindu 610500, People's Republic of China
;
