# Supplementary material for: (25R)-5a-Spiro­stane-3,12-dione
Source: Acta Crystallogr Sect E Struct Rep Online. 2009 Jan 8;65(Pt 2):o232. doi: 10.1107/S1600536808043687 (PMC2968410; doi:10.1107/S1600536808043687)
Supplement: Supplementary file 2 [file e-65-0o232-Isup2.hkl]

# 
# h,k,l, Fc-squared, Fo-squared, sigma(Fo-squared) and status flag 
# 
data_I
_shelx_title ' HK1 in C2' 
_shelx_refln_list_code          4 
_shelx_F_calc_maximum      184.69 
_exptl_crystal_F_000       936.00 
_reflns_d_resolution_high  0.8270 
 
loop_ 
 _symmetry_equiv_pos_as_xyz 
 'x, y, z' 
 '-x, y, -z' 
 'x+1/2, y+1/2, z' 
 '-x+1/2, y+1/2, -z' 
 
_cell_length_a    12.6602 
_cell_length_b     6.4433 
_cell_length_c    30.1675 
_cell_angle_alpha  90.000 
_cell_angle_beta   98.020 
_cell_angle_gamma  90.000 
 
_shelx_F_squared_multiplier     1.000 
 
loop_ 
 _refln_index_h 
 _refln_index_k 
 _refln_index_l 
 _refln_F_squared_calc 
 _refln_F_squared_meas 
 _refln_F_squared_sigma 
 _refln_observed_status 
   1  -7   0       43.70        7.81     43.82 o 
   0  -6   0      192.43      125.05     25.83 o 
   1  -5   0      121.14      130.90     18.26 o 
   0  -2   0     2645.47     2976.17     34.93 o 
   2   0   0      842.45      702.38      9.86 o 
   6   0   0     1245.62     1087.25     25.32 o 
   8   0   0       10.02        2.54     25.56 o 
  10   0   0       37.95       38.58     28.44 o 
  12   0   0        7.95        0.02     29.39 o 
  14   0   0       14.64       55.05     34.50 o 
   1   1   0    11239.36    10719.42     66.45 o 
   5   1   0      309.56      280.90     15.96 o 
   7   1   0      381.23      392.94     21.89 o 
   9   1   0      863.75      824.30     34.49 o 
  11   1   0      427.52      512.40     34.39 o 
  13   1   0        4.25       34.25     27.67 o 
  15   1   0        3.94        9.07     35.27 o 
   0   2   0     2648.48     2403.69     22.51 o 
   2   2   0     2369.92     2507.27     38.26 o 
   4   2   0       13.36        0.00     19.17 o 
   6   2   0      219.11      194.17     20.24 o 
   8   2   0      357.74      277.90     24.43 o 
  10   2   0      267.91      114.05     44.70 o 
  12   2   0       35.41       45.40     18.49 o 
  14   2   0        1.79       10.96     34.63 o 
   3   3   0      318.25      342.50     27.33 o 
   7   3   0       50.60        0.01     28.39 o 
   9   3   0        3.30        0.01     29.18 o 
  11   3   0        6.81       45.91     29.71 o 
  13   3   0        3.09       29.82     31.92 o 
   4   4   0       57.74       89.13     17.98 o 
   6   4   0        8.47        0.01     28.99 o 
   8   4   0       12.91        0.01     36.61 o 
  10   4   0       39.32        0.01     41.31 o 
  12   4   0        6.72        0.02     36.43 o 
   1   5   0      121.19      107.45     38.05 o 
   3   5   0      142.19      141.22     21.29 o 
   5   5   0      214.65      145.36     43.98 o 
   7   5   0       26.12       10.86     38.40 o 
   9   5   0       94.08      122.45     27.32 o 
  11   5   0        0.60       13.32     38.65 o 
   0   6   0      192.35       39.35     51.72 o 
   2   6   0      235.97      291.04     33.48 o 
   4   6   0       31.85       24.11     35.90 o 
   6   6   0      130.99        1.88     48.36 o 
   8   6   0       11.62        4.20     38.23 o 
   1   7   0       43.70       82.80     45.07 o 
   3   7   0       27.78       63.00     38.38 o 
   5   7   0        3.48        0.02     42.59 o 
   1  -7   1       60.15       67.39     41.54 o 
   0  -6   1       56.31       25.98     38.60 o 
   1  -5   1       32.17       24.03     30.64 o 
   0  -4   1      520.45      610.06     25.90 o 
   2  -4   1      429.57      399.17     34.03 o 
   1  -3   1      695.01      808.35     24.80 o 
   0  -2   1     4561.35     4562.51     42.02 o 
 -14   0   1        7.93        2.00     30.58 o 
 -12   0   1       89.03       65.69     35.73 o 
 -10   0   1      211.67      251.78     23.92 o 
  -8   0   1     1372.11     1180.76     38.29 o 
  -6   0   1       14.71       28.38     16.33 o 
  -4   0   1      344.70      270.10     17.00 o 
   2   0   1     2321.98     2029.66     20.12 o 
   4   0   1       48.81        0.00     17.53 o 
   6   0   1      579.96      566.06     20.27 o 
   8   0   1      917.77     1005.18     31.42 o 
  10   0   1        2.54       32.86     21.61 o 
  12   0   1       25.67       33.02     27.55 o 
  14   0   1       21.68       65.86     33.92 o 
 -15   1   1        2.23       10.06     35.34 o 
 -13   1   1        4.26        0.02     28.93 o 
 -11   1   1      289.56      328.29     42.15 o 
  -9   1   1      192.24      223.98     20.44 o 
  -7   1   1       50.09       17.23     21.96 o 
  -5   1   1      305.43      264.12     12.73 o 
  -3   1   1     2953.00     2460.70     30.80 o 
   1   1   1    34110.77    39161.10    394.85 o 
   5   1   1      750.52      686.21     25.00 o 
   7   1   1      120.30      195.31     18.70 o 
   9   1   1      153.96      211.81     21.10 o 
  11   1   1       94.85      105.39     22.67 o 
  13   1   1        6.12       37.35     29.81 o 
 -14   2   1        0.65       19.00     28.68 o 
 -12   2   1       20.98        9.55     30.21 o 
 -10   2   1      190.91      232.60     20.72 o 
  -8   2   1       30.64       11.15     24.18 o 
  -4   2   1      175.55      160.71     12.86 o 
   0   2   1     4563.67     4755.19     63.38 o 
   2   2   1     2277.17     2562.58     40.27 o 
   4   2   1       96.12        0.00     30.06 o 
   6   2   1       42.26       73.57     13.73 o 
   8   2   1      125.42      104.03     33.38 o 
  10   2   1      322.04      188.07     44.92 o 
  12   2   1       18.68        0.02     33.49 o 
  14   2   1        4.01        0.02     37.18 o 
 -13   3   1        3.59        2.05     29.27 o 
 -11   3   1        0.86       17.91     29.42 o 
  -9   3   1        3.09        0.70     26.01 o 
  -7   3   1      125.42      112.31     15.70 o 
  -5   3   1       64.46       42.62     12.05 o 
  -3   3   1      359.77      234.98     18.28 o 
   1   3   1      694.84      815.38     24.86 o 
   3   3   1       15.61       24.66     24.23 o 
   5   3   1      320.00      255.96     38.03 o 
   7   3   1       34.80       32.20     25.04 o 
   9   3   1       47.22       38.72     32.70 o 
  11   3   1       39.40       60.42     33.46 o 
  13   3   1       10.39        0.02     33.93 o 
 -12   4   1        8.07        0.02     33.05 o 
 -10   4   1        7.69       49.64     29.37 o 
  -8   4   1       84.36       78.07     18.37 o 
  -6   4   1      162.05      144.14     17.59 o 
  -2   4   1      771.64      627.06     33.88 o 
   0   4   1      520.42      461.69     48.80 o 
   2   4   1      429.52      431.18     23.89 o 
   4   4   1       88.94       61.52     28.78 o 
   6   4   1        5.52        0.01     28.79 o 
   8   4   1       80.25       13.04     38.18 o 
  10   4   1        4.52        6.36     34.19 o 
  12   4   1        0.40        3.23     34.91 o 
 -11   5   1        4.97       37.57     35.36 o 
  -9   5   1        2.24        0.02     35.14 o 
  -7   5   1       36.43       38.17     36.56 o 
  -5   5   1       62.00       44.43     31.17 o 
  -3   5   1      110.20       46.06     33.88 o 
  -1   5   1       76.32       81.40     19.56 o 
   1   5   1       32.16        1.39     35.32 o 
   3   5   1      294.58      341.91     25.78 o 
   5   5   1       48.03       20.62     34.22 o 
   7   5   1      304.99      299.58     49.27 o 
   9   5   1        4.28        0.02     38.74 o 
  11   5   1       23.09       15.62     38.39 o 
  -8   6   1       16.27        0.02     43.39 o 
  -6   6   1       37.72       10.10     35.70 o 
  -4   6   1       23.07       25.19     34.71 o 
  -2   6   1      270.67      156.02     44.36 o 
   0   6   1       56.30       51.02     44.10 o 
   2   6   1        7.76        0.01     41.22 o 
   4   6   1      156.58      199.48     24.21 o 
   6   6   1       33.91       22.66     41.62 o 
   8   6   1       16.65        0.02     44.69 o 
  -5   7   1        0.55        0.02     41.66 o 
  -3   7   1        8.48       18.94     37.29 o 
  -1   7   1       61.95       41.47     39.68 o 
   1   7   1       60.09       29.07     45.63 o 
   3   7   1       19.29        5.17     42.48 o 
   5   7   1        9.06        7.54     40.13 o 
   1  -7   2        7.73       51.89     39.32 o 
   0  -6   2       28.45       35.53     33.92 o 
   1  -5   2      341.39      375.82     21.72 o 
   0  -4   2      399.16      387.47     22.51 o 
   2  -4   2     1095.53     1104.25     43.59 o 
   1  -3   2      581.90      610.63     19.82 o 
   0  -2   2     2736.39     2949.18     33.48 o 
   1  -1   2    21560.73    20134.73     87.51 o 
 -14   0   2       20.38       43.89     34.32 o 
 -12   0   2       13.90        1.61     28.70 o 
 -10   0   2     2729.43     2999.20     68.56 o 
  -8   0   2      369.23      356.91     22.88 o 
  -6   0   2     2098.52     1852.73     37.09 o 
  -4   0   2       61.74       46.12      7.74 o 
  -2   0   2      522.92      544.47     17.68 o 
   0   0   2     7092.83     6240.08     32.03 o 
   2   0   2      228.66      237.65      7.79 o 
   4   0   2       40.39       65.01     15.52 o 
   6   0   2     1341.74     1352.27     30.76 o 
   8   0   2      388.42      411.64     21.40 o 
  10   0   2        6.65        0.01     26.13 o 
  12   0   2        0.66        7.68     23.99 o 
  14   0   2        3.11        5.27     32.72 o 
 -15   1   2        0.60       85.75     25.57 o 
 -13   1   2        8.42        7.31     29.73 o 
 -11   1   2      539.43      565.09     44.75 o 
  -9   1   2      100.28      103.34     27.75 o 
  -7   1   2       27.11       26.88     17.58 o 
  -5   1   2      573.19      599.08     17.77 o 
  -3   1   2      819.36      843.78     20.46 o 
  -1   1   2    24130.87    18946.59     86.69 o 
   5   1   2      254.02      228.20     16.66 o 
   7   1   2      515.57      525.24     22.94 o 
   9   1   2       46.41       47.22     29.01 o 
  11   1   2       52.41       63.04     31.53 o 
  13   1   2        0.38        0.02     29.43 o 
 -14   2   2        2.69        3.16     31.07 o 
 -12   2   2       24.27        0.02     33.50 o 
 -10   2   2       18.65        0.69     28.31 o 
  -8   2   2      330.80      348.58     20.66 o 
  -6   2   2      679.89      650.38     22.59 o 
  -4   2   2       84.77       67.41     11.29 o 
  -2   2   2      183.91      200.13     14.67 o 
   0   2   2     2734.14     3263.29     42.12 o 
   6   2   2      654.77      476.39     44.74 o 
   8   2   2       18.13       32.90     24.47 o 
  10   2   2      271.49      251.10     42.87 o 
  12   2   2       16.91       10.04     32.91 o 
  14   2   2       10.94        0.02     36.39 o 
 -13   3   2        0.81        0.02     31.04 o 
 -11   3   2       34.25       38.24     33.07 o 
  -9   3   2       73.22       19.54     30.08 o 
  -7   3   2       48.68        0.01     24.80 o 
  -5   3   2      268.42      247.06     17.88 o 
  -3   3   2      168.78      143.57     15.24 o 
  -1   3   2      550.40      426.08     22.90 o 
   1   3   2      581.56      676.46     22.65 o 
   3   3   2      246.57      205.57     14.51 o 
   5   3   2      186.61      133.54     20.23 o 
   7   3   2       17.23       37.93     21.90 o 
   9   3   2       11.64        0.01     32.41 o 
  11   3   2      131.64       75.80     26.94 o 
  13   3   2        6.45        0.02     38.07 o 
 -12   4   2        2.92       26.81     30.86 o 
 -10   4   2        3.13        0.02     31.26 o 
  -8   4   2      172.60      159.27     19.96 o 
  -6   4   2       90.18       37.74     27.99 o 
  -4   4   2      103.69       82.43     17.44 o 
  -2   4   2       67.11       49.61     15.94 o 
   0   4   2      398.32      431.28     42.50 o 
   2   4   2     1095.57     1268.33     32.80 o 
   4   4   2       44.62       48.76     15.53 o 
   6   4   2       86.36       46.47     34.45 o 
   8   4   2       61.42       44.82     39.69 o 
  10   4   2       23.12        0.01     36.45 o 
  12   4   2       16.02        0.02     39.57 o 
 -11   5   2        1.06       50.32     31.34 o 
  -9   5   2       15.87        0.02     35.75 o 
  -7   5   2        3.34        1.62     31.43 o 
  -5   5   2      206.69       63.77     40.40 o 
  -3   5   2      167.68      122.92     24.79 o 
  -1   5   2       36.20        6.89     32.97 o 
   1   5   2      341.36      386.07     40.01 o 
   3   5   2       69.52       56.17     20.17 o 
   5   5   2       37.75        0.01     31.05 o 
   7   5   2       24.83        0.01     39.49 o 
   9   5   2      139.19        0.01     46.75 o 
  11   5   2        7.01        0.02     40.91 o 
  -8   6   2       53.27       67.30     24.06 o 
  -6   6   2        8.31        0.02     36.93 o 
  -4   6   2      159.13      128.42     23.34 o 
  -2   6   2       12.69        1.59     38.60 o 
   0   6   2       28.37        0.01     41.91 o 
   2   6   2       44.83       29.56     39.60 o 
   4   6   2       93.06       26.85     40.26 o 
   6   6   2       12.64        0.01     40.44 o 
   8   6   2       81.65        0.02     46.65 o 
  -5   7   2        1.71        0.02     40.67 o 
  -3   7   2       23.73       48.87     38.49 o 
  -1   7   2       40.62       45.69     24.21 o 
   1   7   2        7.75       66.90     43.86 o 
   3   7   2        2.91        0.02     40.24 o 
   5   7   2       64.93        0.02     46.58 o 
   1  -7   3       38.79       35.38     37.75 o 
   0  -6   3      155.40       74.53     40.78 o 
   1  -5   3       25.84       86.23     30.60 o 
   0  -4   3     1154.50     1239.47     31.78 o 
   2  -4   3      258.03      234.37     33.55 o 
   1  -3   3     1476.27     1769.92     31.04 o 
   0  -2   3    22982.96    23890.03     97.16 o 
   2  -2   3     2603.48     2199.01     45.82 o 
   1  -1   3     5410.73     5891.64     51.20 o 
 -14   0   3        3.95        0.02     31.15 o 
 -12   0   3      411.31      375.49     51.19 o 
 -10   0   3     2534.54     2498.09     65.61 o 
  -8   0   3      495.02      434.02     23.89 o 
  -6   0   3        8.88        3.90     19.07 o 
  -4   0   3       60.66       54.55      9.75 o 
   2   0   3      610.20      625.34     12.03 o 
   4   0   3      688.54      638.91     27.46 o 
   6   0   3        1.88       23.88     23.69 o 
   8   0   3       41.64        0.01     26.60 o 
  10   0   3        8.92        2.75     21.29 o 
  12   0   3        0.06        0.02     30.39 o 
  14   0   3       43.21       49.96     39.72 o 
 -15   1   3        3.98        3.34     32.81 o 
 -13   1   3        3.80       10.03     27.52 o 
 -11   1   3       52.03       78.75     20.73 o 
  -9   1   3      439.97      435.99     23.56 o 
  -7   1   3      458.94      427.19     18.29 o 
  -5   1   3      380.55      467.66     16.08 o 
  -3   1   3     8354.65     8576.08     39.49 o 
  -1   1   3    25384.01    25666.96    298.64 o 
   1   1   3     5415.72     6404.70     49.12 o 
   5   1   3     5478.48     5906.28     66.79 o 
   7   1   3      236.30      252.04     18.74 o 
   9   1   3      117.13      177.20     19.39 o 
  11   1   3       20.32        0.01     28.18 o 
  13   1   3       10.26        0.02     30.18 o 
 -14   2   3        2.11       40.56     16.06 o 
 -12   2   3       26.08       18.99     31.26 o 
 -10   2   3      143.70      201.21     21.01 o 
  -8   2   3      111.31      119.63     15.15 o 
  -6   2   3      748.21      899.11     25.99 o 
  -4   2   3      724.11      645.01     19.26 o 
   0   2   3    22986.51    27753.87    116.66 o 
   2   2   3     2602.38     3289.64     42.13 o 
   4   2   3      617.34      633.43     35.14 o 
   6   2   3      306.55      325.81     35.75 o 
   8   2   3        4.46        0.01     24.41 o 
  10   2   3      111.05      102.29     38.05 o 
  12   2   3       25.59       14.74     31.72 o 
  14   2   3        0.52        6.56     32.92 o 
 -13   3   3        2.17        0.02     33.92 o 
 -11   3   3        6.58        0.02     31.97 o 
  -9   3   3       35.22       41.14     26.99 o 
  -7   3   3      127.59      139.33     15.05 o 
  -5   3   3       18.62        5.63     21.86 o 
  -3   3   3      119.05      122.65     15.16 o 
  -1   3   3      549.62      556.80     22.18 o 
   3   3   3      152.56      127.52     13.92 o 
   5   3   3      322.20      299.34     36.98 o 
   7   3   3       66.14       71.28     29.82 o 
   9   3   3      267.45      222.64     44.67 o 
  11   3   3       82.21       39.77     41.84 o 
  13   3   3        6.47        0.02     35.54 o 
 -12   4   3        0.56       28.81     29.79 o 
 -10   4   3       32.21       48.59     30.01 o 
  -8   4   3       17.13        3.69     30.49 o 
  -6   4   3      104.73      107.09     16.84 o 
  -4   4   3      119.37      123.27     16.53 o 
  -2   4   3       49.66       32.81     14.30 o 
   0   4   3     1155.70     1266.47     54.12 o 
   2   4   3      257.73      264.97     24.19 o 
   4   4   3       38.56       64.92     27.02 o 
   6   4   3       26.37       31.72     27.94 o 
   8   4   3      205.75      106.06     42.62 o 
  10   4   3      150.08       37.82     45.01 o 
  12   4   3       18.51        0.02     39.38 o 
 -11   5   3        1.00        0.02     37.39 o 
  -9   5   3       18.99        0.02     37.31 o 
  -7   5   3       76.18       91.68     20.54 o 
  -5   5   3       49.69        0.01     32.62 o 
  -3   5   3      309.97      261.11     26.48 o 
  -1   5   3      395.38      335.59     24.62 o 
   1   5   3       25.76       49.45     35.95 o 
   3   5   3       75.08       11.81     34.57 o 
   5   5   3       23.00        0.01     36.40 o 
   7   5   3      134.31       33.18     48.05 o 
   9   5   3       34.49       30.30     38.24 o 
  11   5   3       51.39       57.65     41.85 o 
  -8   6   3       15.29       77.56     21.25 o 
  -6   6   3       67.81       19.30     39.85 o 
  -4   6   3       43.54        0.01     40.34 o 
  -2   6   3       35.64        8.80     36.75 o 
   0   6   3      155.37      119.86     46.94 o 
   2   6   3      139.14      118.49     23.70 o 
   4   6   3       22.81       10.40     18.69 o 
   6   6   3       56.48        0.01     43.83 o 
   8   6   3        0.94       18.13     38.57 o 
  -5   7   3        7.87        0.02     39.56 o 
  -3   7   3       19.35        0.02     37.96 o 
  -1   7   3       34.65        0.02     42.54 o 
   1   7   3       38.72        0.01     47.72 o 
   3   7   3       37.57        0.01     45.98 o 
   5   7   3       18.16       36.96     40.44 o 
   1  -7   4       16.20       14.82     42.07 o 
   0  -6   4      230.68      226.87     24.76 o 
   1  -5   4      286.08      279.53     23.56 o 
   0  -4   4       47.84       71.52     16.04 o 
   2  -4   4      314.09      278.28     32.72 o 
   1  -3   4      943.72     1065.66     24.92 o 
   0  -2   4     7469.79     8922.71     58.15 o 
   2  -2   4      701.73      577.60     31.28 o 
   1  -1   4     2667.60     2572.10     33.99 o 
 -14   0   4        2.26        0.02     30.69 o 
 -12   0   4      175.89      154.32     21.93 o 
 -10   0   4       66.97       22.28     39.17 o 
  -8   0   4       21.34       41.17     12.38 o 
  -6   0   4        0.20        7.51     15.63 o 
  -4   0   4     1563.36     1370.52     33.36 o 
   2   0   4       39.70       48.59      6.07 o 
   4   0   4     5762.95     5378.61     60.47 o 
   6   0   4      768.14      853.16     29.67 o 
   8   0   4      705.17      652.27     27.08 o 
  10   0   4        8.39       11.13     22.07 o 
  12   0   4        0.36        0.02     29.02 o 
  14   0   4       61.04       35.43     47.45 o 
 -15   1   4        1.16        0.02     33.48 o 
 -13   1   4        3.27       28.23     26.40 o 
 -11   1   4      256.13      287.85     23.96 o 
  -9   1   4     1022.85     1119.87     33.65 o 
  -7   1   4      294.62      367.90     18.57 o 
  -5   1   4      391.63      415.87     15.54 o 
  -3   1   4     1998.76     2127.03     47.28 o 
  -1   1   4     5577.99     5365.24     41.99 o 
   1   1   4     2664.64     2680.71     15.59 o 
   3   1   4       62.12       54.46     17.21 o 
   5   1   4     5135.77     5145.25     71.99 o 
   7   1   4       65.41       58.29     13.59 o 
   9   1   4       42.97       70.34     15.24 o 
  11   1   4        1.04       23.89     24.68 o 
  13   1   4        1.37        0.02     30.96 o 
 -14   2   4        1.22       31.42     29.81 o 
 -12   2   4        9.30        0.02     31.58 o 
 -10   2   4      318.38      386.99     24.08 o 
  -8   2   4      226.75      235.17     18.30 o 
  -6   2   4       99.53       82.51     12.77 o 
  -4   2   4       23.69       27.31      9.61 o 
  -2   2   4     1741.44     1724.24     35.54 o 
   2   2   4      701.53      808.50     23.14 o 
   4   2   4      497.77      456.31     31.93 o 
   6   2   4      220.84      167.31     29.64 o 
   8   2   4       92.38      101.55     28.98 o 
  10   2   4       69.11       88.47     32.85 o 
  12   2   4        0.10       12.10     29.93 o 
  14   2   4       13.94       27.60     33.02 o 
 -13   3   4        1.64       50.00     29.38 o 
 -11   3   4       27.54       31.36     32.24 o 
  -9   3   4       35.11       79.58     30.06 o 
  -7   3   4       34.08       43.80     22.44 o 
  -5   3   4      108.30       92.40     13.49 o 
  -3   3   4       53.44       25.81     19.76 o 
  -1   3   4     2710.74     2736.91     48.96 o 
   3   3   4      227.59      259.40     16.61 o 
   5   3   4       42.98       10.06     23.97 o 
   7   3   4       91.30       83.40     34.92 o 
   9   3   4       41.92       54.26     32.34 o 
  11   3   4      161.28      106.86     41.82 o 
  13   3   4        3.47        8.79     33.62 o 
 -12   4   4        1.70        0.02     33.02 o 
 -10   4   4        9.91       34.72     29.81 o 
  -8   4   4       30.88       11.06     28.99 o 
  -6   4   4       23.24       12.01     25.11 o 
  -4   4   4       42.51       18.71     25.78 o 
  -2   4   4     1030.21      944.67     33.06 o 
   0   4   4       47.71       65.00     34.59 o 
   2   4   4      314.05      353.61     23.36 o 
   4   4   4       72.13       89.89     15.58 o 
   6   4   4       36.63        4.02     30.03 o 
   8   4   4       79.69        0.01     41.90 o 
  10   4   4      122.67       72.67     42.26 o 
  12   4   4       16.32       49.56     32.76 o 
 -11   5   4        6.29        5.35     35.21 o 
  -9   5   4        2.11       14.79     28.88 o 
  -7   5   4        9.38        1.62     31.81 o 
  -5   5   4      139.19      142.72     22.33 o 
  -3   5   4      190.84      159.33     23.82 o 
  -1   5   4      377.90      399.64     27.00 o 
   1   5   4      285.89      269.99     38.75 o 
   3   5   4       46.41        0.01     35.43 o 
   5   5   4       36.96        0.01     34.28 o 
   7   5   4       51.01        0.01     41.88 o 
   9   5   4      194.38       79.84     47.90 o 
  11   5   4       14.60       31.91     38.94 o 
  -8   6   4        7.40        0.02     40.31 o 
  -6   6   4       15.33       40.52     34.00 o 
  -4   6   4       64.82       44.73     38.33 o 
  -2   6   4      175.13      163.14     42.63 o 
   0   6   4      230.66      204.86     49.29 o 
   2   6   4        2.21       24.64     38.54 o 
   4   6   4        9.32        0.01     37.48 o 
   6   6   4       25.51        0.01     41.58 o 
   8   6   4       80.02       25.79     41.97 o 
  -5   7   4       29.72        0.02     43.43 o 
  -3   7   4       11.50       24.06     37.97 o 
  -1   7   4       64.68        1.94     41.98 o 
   1   7   4       16.28        0.01     45.70 o 
   3   7   4        1.50        0.02     43.72 o 
   5   7   4       10.69        0.02     44.16 o 
   1  -7   5       11.41       25.84     36.86 o 
   0  -6   5      201.60      193.66     42.00 o 
   1  -5   5      290.18      372.44     28.47 o 
   0  -4   5     1628.26     1565.33     35.09 o 
   2  -4   5      963.50      944.52     39.71 o 
   1  -3   5     3284.95     3530.15     44.92 o 
   0  -2   5     5998.19     6156.17     50.33 o 
   2  -2   5     1433.26     1219.10     37.76 o 
   1  -1   5     2406.70     2033.12     28.50 o 
 -14   0   5        2.97       14.89     30.04 o 
 -12   0   5       27.72        0.01     34.83 o 
 -10   0   5       24.37       28.09     33.26 o 
  -8   0   5       42.02        9.40     22.77 o 
  -4   0   5      142.32      137.14     11.59 o 
   0   0   5      670.96      608.07     13.78 o 
   2   0   5     2015.45     2117.32     12.34 o 
   4   0   5       35.41        0.00     23.39 o 
   6   0   5    11970.32    14203.54    112.27 o 
   8   0   5       98.24       98.74     14.24 o 
  10   0   5        0.31        0.01     25.37 o 
  12   0   5        0.27        0.02     25.92 o 
  14   0   5        0.18        0.02     38.10 o 
 -15   1   5        0.09        0.03     32.82 o 
 -13   1   5        3.66       19.12     28.09 o 
 -11   1   5      445.34      526.42     44.76 o 
  -9   1   5       48.65       10.43     30.21 o 
  -7   1   5       36.99       51.17     10.36 o 
  -5   1   5      687.12      672.27     20.04 o 
  -3   1   5     1517.40     1471.78     24.41 o 
  -1   1   5     8373.08     8428.10     44.10 o 
   1   1   5     2404.83     2406.55     28.09 o 
   3   1   5      677.90      735.45     24.19 o 
   5   1   5      477.34      438.90     23.34 o 
   7   1   5      579.76      606.76     25.33 o 
   9   1   5       37.45       12.20     27.37 o 
  11   1   5       19.46       46.04     27.24 o 
  13   1   5        3.99        9.96     29.55 o 
 -14   2   5        1.36        0.02     32.21 o 
 -12   2   5       49.56       18.12     33.66 o 
 -10   2   5      349.04      362.25     25.52 o 
  -8   2   5      224.86      248.05     19.11 o 
  -6   2   5      584.90      588.50     22.48 o 
  -4   2   5     1569.44     1626.52     30.33 o 
  -2   2   5     2080.87     2266.26     35.10 o 
   0   2   5     5999.83     6949.60     53.67 o 
   2   2   5     1434.28     1586.32     28.24 o 
   4   2   5      225.78      278.47     16.30 o 
   6   2   5       87.64       58.81     26.01 o 
   8   2   5       16.81        6.15     27.64 o 
  10   2   5      148.73      175.50     22.84 o 
  12   2   5        5.64       16.97     29.02 o 
  14   2   5        0.39        0.02     37.82 o 
 -13   3   5        1.75        0.02     34.24 o 
 -11   3   5       49.83       84.00     18.99 o 
  -9   3   5      309.44      327.83     23.00 o 
  -7   3   5        8.52        0.01     22.87 o 
  -5   3   5      252.66      210.91     16.00 o 
  -3   3   5      199.51      149.63     14.88 o 
  -1   3   5      356.68      429.22     20.79 o 
   1   3   5     3284.19     3985.93     47.82 o 
   3   3   5      200.34      190.81     16.22 o 
   5   3   5      382.96      343.05     33.27 o 
   7   3   5      269.28      311.85     24.26 o 
   9   3   5      282.77      294.82     26.87 o 
  11   3   5        1.21        0.02     36.05 o 
  13   3   5        2.66        0.02     36.68 o 
 -12   4   5        1.77        0.02     33.36 o 
 -10   4   5       45.38       72.02     18.15 o 
  -8   4   5        5.58        0.01     29.89 o 
  -6   4   5        6.53       40.03     24.88 o 
  -4   4   5       55.09       56.10     15.01 o 
  -2   4   5      126.08      114.15     16.40 o 
   0   4   5     1627.39     1830.22     43.41 o 
   2   4   5      963.38     1123.46     34.17 o 
   4   4   5       23.81       69.50     14.78 o 
   6   4   5       29.08       27.12     34.10 o 
   8   4   5       76.09        0.01     38.33 o 
  10   4   5       77.97       48.05     37.45 o 
  12   4   5       11.98       66.74     35.52 o 
 -11   5   5        9.75       27.82     32.56 o 
  -9   5   5       25.81       40.76     31.88 o 
  -7   5   5       30.34       70.46     20.19 o 
  -5   5   5       11.99        0.01     30.81 o 
  -3   5   5      302.80      372.42     27.81 o 
  -1   5   5      597.25      516.78     28.77 o 
   1   5   5      290.58      285.08     44.99 o 
   3   5   5      121.14      144.38     22.76 o 
   5   5   5        2.85        3.81     30.43 o 
   7   5   5       52.12        0.01     37.51 o 
   9   5   5        9.50        0.02     41.03 o 
  11   5   5       25.88        0.02     44.39 o 
  -8   6   5       13.21        0.02     38.31 o 
  -6   6   5        4.97       33.26     32.88 o 
  -4   6   5       44.83       37.14     20.54 o 
  -2   6   5       82.55      123.73     38.12 o 
   0   6   5      201.57      132.04     50.33 o 
   2   6   5       61.27        1.78     40.67 o 
   4   6   5       32.49        0.01     42.17 o 
   6   6   5       26.70        0.02     40.10 o 
   8   6   5       17.81       11.93     40.87 o 
  -5   7   5       52.17       30.67     36.62 o 
  -3   7   5        3.45       32.23     37.03 o 
  -1   7   5       78.76       35.23     40.54 o 
   1   7   5       11.41       18.65     43.97 o 
   3   7   5       11.60       10.57     41.90 o 
   5   7   5       12.22        0.02     45.31 o 
   1  -7   6       33.57        0.02     42.36 o 
   0  -6   6      116.12      135.41     37.31 o 
   1  -5   6      117.99      142.35     19.49 o 
   0  -4   6     2582.19     2791.13     49.54 o 
   2  -4   6       36.78       61.61     28.27 o 
   1  -3   6     1260.20     1385.99     31.25 o 
   0  -2   6     1884.66     1884.29     27.00 o 
   2  -2   6      859.25      850.95     22.91 o 
   1  -1   6     2146.78     1947.01     28.24 o 
 -14   0   6        7.65       40.76     31.92 o 
 -12   0   6        7.93       21.01     32.18 o 
 -10   0   6      942.12      970.63     43.96 o 
  -8   0   6      576.56      558.04     26.77 o 
  -6   0   6      283.07      229.09     17.55 o 
  -4   0   6      565.19      544.18     22.38 o 
   0   0   6      492.03      486.18     12.16 o 
   2   0   6     4112.50     3319.15     27.10 o 
   4   0   6    28073.12    28832.76    133.25 o 
   8   0   6        0.78        0.01     19.13 o 
  10   0   6        0.01       35.94     13.55 o 
  12   0   6       10.12       39.49     22.77 o 
  14   0   6        0.12        0.02     38.81 o 
 -15   1   6        3.21        0.02     37.46 o 
 -13   1   6       11.08       26.46     29.55 o 
 -11   1   6      120.45       90.61     41.17 o 
  -9   1   6      472.99      473.08     37.95 o 
  -7   1   6      965.18     1082.12     28.38 o 
  -5   1   6     1133.27     1284.84     25.85 o 
  -3   1   6      242.42      296.06     19.20 o 
  -1   1   6     1193.29     1299.76     25.82 o 
   1   1   6     2147.35     2437.65     29.06 o 
   3   1   6      597.47      590.96     22.60 o 
   5   1   6     2371.37     2534.93     38.87 o 
   7   1   6      407.93      416.97     21.22 o 
   9   1   6       20.04        0.01     23.16 o 
  11   1   6       30.76        5.74     30.21 o 
  13   1   6       11.16       24.23     30.18 o 
 -14   2   6        5.28       35.65     30.45 o 
 -12   2   6       10.13       12.98     29.02 o 
 -10   2   6      115.99      152.65     17.88 o 
  -8   2   6       89.30      107.27     15.32 o 
  -6   2   6      208.01      191.22     13.92 o 
  -4   2   6      684.12      671.95     19.10 o 
  -2   2   6      373.00      370.47     15.64 o 
   0   2   6     1886.78     2168.06     31.33 o 
   2   2   6      859.22      985.06     22.62 o 
   4   2   6      332.17      350.03     18.37 o 
   6   2   6      286.97      248.60     30.72 o 
   8   2   6      148.96        0.01     38.10 o 
  10   2   6        2.69        0.01     31.76 o 
  12   2   6       23.60        0.02     35.32 o 
  14   2   6       23.99       63.19     35.97 o 
 -13   3   6        0.24       42.94     27.66 o 
 -11   3   6       90.38       97.02     35.75 o 
  -9   3   6       44.68       77.34     17.18 o 
  -7   3   6      106.00      101.64     13.99 o 
  -5   3   6       59.75       68.13     12.46 o 
  -3   3   6     1420.44     1555.19     32.78 o 
  -1   3   6     2735.63     3085.37     44.16 o 
   1   3   6     1261.69     1540.83     34.69 o 
   3   3   6      279.61      318.82     17.47 o 
   5   3   6      115.90      116.32     26.52 o 
   7   3   6      155.19      112.47     33.55 o 
   9   3   6       70.28       52.75     32.71 o 
  11   3   6       54.89       61.80     34.10 o 
  13   3   6        0.98       11.22     32.71 o 
 -12   4   6        6.33       28.87     33.37 o 
 -10   4   6       55.96       48.85     35.07 o 
  -8   4   6       76.57       84.94     18.04 o 
  -6   4   6       11.50       13.44     24.23 o 
  -4   4   6       34.94        0.01     25.71 o 
  -2   4   6      493.93      496.08     25.05 o 
   0   4   6     2582.04     3123.66     56.47 o 
   2   4   6       36.98        0.01     32.57 o 
   4   4   6       50.71       57.76     15.21 o 
   6   4   6      378.06      296.77     47.16 o 
   8   4   6       38.74       93.36     20.59 o 
  10   4   6      161.70      104.91     46.33 o 
  12   4   6        0.73        0.02     38.96 o 
 -11   5   6       27.95        0.02     39.74 o 
  -9   5   6        6.78       20.45     32.50 o 
  -7   5   6       11.16        0.01     34.73 o 
  -5   5   6      127.46      116.41     22.38 o 
  -3   5   6       61.17        8.79     37.09 o 
  -1   5   6      653.59      651.43     45.59 o 
   1   5   6      117.85       75.81     41.77 o 
   3   5   6       50.99       34.72     17.86 o 
   5   5   6      119.73       85.67     43.05 o 
   7   5   6       85.57       35.12     37.66 o 
   9   5   6       85.99       33.23     44.15 o 
  -8   6   6       15.79       60.34     34.51 o 
  -6   6   6       14.55        0.02     35.97 o 
  -4   6   6       74.72       68.28     36.11 o 
  -2   6   6      196.29      197.24     25.08 o 
   0   6   6      116.21      111.18     44.74 o 
   2   6   6       36.01        0.01     42.39 o 
   4   6   6       28.71        0.01     36.97 o 
   6   6   6       26.99        0.01     42.98 o 
   8   6   6       18.34        0.02     41.02 o 
  -5   7   6        5.40        0.02     39.60 o 
  -3   7   6       32.10        0.02     41.51 o 
  -1   7   6       10.08       11.82     39.43 o 
   1   7   6       33.58       45.31     40.32 o 
   3   7   6        6.73       54.75     23.55 o 
   5   7   6        4.60        0.02     42.93 o 
   1  -7   7       18.38        8.08     38.83 o 
   0  -6   7       41.58       60.64     33.73 o 
   2  -6   7       24.60       40.74     33.71 o 
   1  -5   7      321.80      293.76     23.26 o 
   0  -4   7      176.00      238.41     36.06 o 
   2  -4   7       97.27       65.58     27.92 o 
   1  -3   7     2437.03     2582.32     41.90 o 
   0  -2   7       78.92       54.86     20.41 o 
   2  -2   7       24.36        0.00     22.07 o 
   1  -1   7      628.54      574.07     16.85 o 
 -14   0   7        1.94       52.80     29.26 o 
 -12   0   7        3.97        0.01     31.54 o 
 -10   0   7      167.15      225.40     39.49 o 
  -8   0   7       22.99       36.36     20.21 o 
  -6   0   7     1350.50     1125.19     41.66 o 
   2   0   7      104.68      121.57      7.55 o 
   4   0   7     4201.11     4331.41     52.66 o 
   6   0   7      548.62      536.55     22.87 o 
   8   0   7       14.73        0.01     19.87 o 
  10   0   7        7.76        2.93     23.11 o 
  12   0   7        2.07        0.02     27.67 o 
  14   0   7        5.27        0.02     34.36 o 
 -15   1   7        0.04        0.02     35.48 o 
 -13   1   7        8.62       32.03     29.30 o 
 -11   1   7      263.18      266.58     44.79 o 
  -9   1   7       54.26       63.55     27.84 o 
  -7   1   7       22.79       28.44     19.46 o 
  -5   1   7     1419.23     1410.85     27.33 o 
  -3   1   7     3348.97     3089.77     29.89 o 
  -1   1   7     1409.35     1324.30     24.48 o 
   1   1   7      628.68      678.81     17.97 o 
   3   1   7     1643.64     1637.16     26.39 o 
   5   1   7     1600.67     1713.49     35.10 o 
   7   1   7       91.57       78.84     15.72 o 
   9   1   7      155.91      140.65     17.90 o 
  11   1   7       40.11       55.05     16.80 o 
  13   1   7        0.73       36.85     29.77 o 
 -14   2   7        0.21        0.02     37.86 o 
 -12   2   7       19.30       14.77     26.29 o 
 -10   2   7      435.36      393.57     24.23 o 
  -8   2   7      138.54      150.61     15.76 o 
  -6   2   7      357.54      331.17     17.12 o 
  -4   2   7      705.37      680.07     20.47 o 
  -2   2   7     1309.53     1536.22     27.09 o 
   0   2   7       78.64       84.55     23.67 o 
   2   2   7       24.44        0.00     25.75 o 
   4   2   7       90.08      105.01     12.02 o 
   6   2   7      362.55      299.65     35.04 o 
   8   2   7       37.58        0.01     30.71 o 
  10   2   7      138.54      113.38     34.68 o 
  12   2   7       15.37        0.02     34.75 o 
 -13   3   7        3.93       12.47     17.71 o 
 -11   3   7       34.64        1.71     35.68 o 
  -9   3   7      129.20      113.87     18.89 o 
  -7   3   7        0.41       24.79     20.80 o 
  -5   3   7      198.70      200.12     15.53 o 
  -3   3   7       80.14       49.91     21.15 o 
  -1   3   7     1895.73     1895.60     34.43 o 
   1   3   7     2436.83     2861.99     41.93 o 
   3   3   7      570.07      659.40     23.67 o 
   5   3   7      176.62      128.16     28.47 o 
   7   3   7       32.26       58.01     29.00 o 
   9   3   7      238.34      273.38     25.39 o 
  11   3   7       28.65       21.85     32.81 o 
  13   3   7        0.22        7.95     35.34 o 
 -12   4   7       14.58       46.59     18.25 o 
 -10   4   7       24.22       33.30     34.38 o 
  -8   4   7       94.07       94.12     18.16 o 
  -6   4   7       73.82       23.29     25.09 o 
  -4   4   7       54.88       65.41     15.20 o 
  -2   4   7      496.26      499.49     22.92 o 
   0   4   7      175.79      276.35     42.67 o 
   2   4   7       97.70      142.16     19.59 o 
   4   4   7      251.16      222.60     19.63 o 
   6   4   7      116.89      112.08     32.86 o 
   8   4   7      134.48       60.82     42.57 o 
  10   4   7        8.46        0.02     36.61 o 
  12   4   7        0.44        0.02     38.51 o 
 -11   5   7       41.34       57.00     34.74 o 
  -9   5   7       52.67       60.90     20.83 o 
  -7   5   7      136.08      133.74     39.53 o 
  -5   5   7       23.54        8.83     31.05 o 
  -3   5   7       86.72       34.85     32.13 o 
  -1   5   7      309.80      278.57     39.52 o 
   1   5   7      321.92      287.67     42.09 o 
   3   5   7       30.44       54.87     32.19 o 
   5   5   7       68.86       26.62     35.91 o 
   7   5   7       23.11       11.57     35.29 o 
   9   5   7        0.89        0.02     38.32 o 
  -8   6   7        4.89        0.02     36.24 o 
  -6   6   7       32.76       51.30     21.98 o 
  -4   6   7       41.85       39.57     31.79 o 
  -2   6   7       37.32       78.97     33.48 o 
   0   6   7       41.73        1.86     42.57 o 
   2   6   7       24.57       41.72     22.27 o 
   4   6   7       18.19       64.23     33.74 o 
   6   6   7        2.79        0.02     35.78 o 
   8   6   7       14.89       42.06     37.01 o 
  -5   7   7       24.26        6.41     37.10 o 
  -3   7   7       14.02       10.19     35.03 o 
  -1   7   7       27.00        0.02     41.26 o 
   1   7   7       18.45       26.76     42.66 o 
   3   7   7        0.82        0.02     42.79 o 
   5   7   7       22.48        0.02     45.33 o 
   1  -7   8       12.84        0.02     43.36 o 
   0  -6   8        1.14       41.46     30.70 o 
   2  -6   8       34.44       23.20     34.24 o 
   1  -5   8       95.39       61.16     36.85 o 
   0  -4   8     1112.36     1128.98     31.36 o 
   2  -4   8      183.78      188.86     19.09 o 
   1  -3   8        2.71        0.00     23.64 o 
   0  -2   8     1203.27     1166.33     22.94 o 
   2  -2   8      496.83      466.99     19.96 o 
   1  -1   8     5058.74     4369.74     41.99 o 
 -14   0   8        2.25       14.99     33.08 o 
 -12   0   8       15.90        0.01     32.08 o 
 -10   0   8        0.99       51.48     28.47 o 
  -8   0   8        9.69        7.68     19.55 o 
   0   0   8     1978.17     1861.58     24.35 o 
   2   0   8      778.02      746.91     14.95 o 
   4   0   8       15.36       29.39     17.54 o 
   6   0   8      364.72      360.10     17.28 o 
   8   0   8      169.64      215.88     16.84 o 
  10   0   8        4.26       23.19     25.27 o 
  12   0   8        1.56       13.90     28.49 o 
  14   0   8        6.78       18.07     35.82 o 
 -15   1   8        3.98       46.59     18.76 o 
 -13   1   8        3.16        0.02     29.39 o 
 -11   1   8      110.94      104.40     36.00 o 
  -9   1   8       40.95       61.28     26.16 o 
  -7   1   8       81.28       79.41     21.20 o 
  -5   1   8     3865.77     4544.18     64.15 o 
  -3   1   8       59.76       89.21     15.53 o 
  -1   1   8        0.08       20.59     13.23 o 
   1   1   8     5062.63     5701.68     46.03 o 
   3   1   8      526.15      442.94     16.61 o 
   5   1   8     2339.97     2413.60     37.72 o 
   7   1   8      217.09      255.33     17.96 o 
   9   1   8       30.94       41.54     14.96 o 
  11   1   8       57.29       79.11     18.63 o 
  13   1   8        0.32        0.02     35.70 o 
 -14   2   8        9.80       44.27     28.52 o 
 -12   2   8       57.11       86.86     18.02 o 
 -10   2   8       28.20       42.64     24.92 o 
  -8   2   8        6.89        7.50     23.09 o 
  -6   2   8      247.53      244.75     15.83 o 
  -4   2   8      880.08      854.30     21.84 o 
  -2   2   8      554.32      585.29     16.51 o 
   0   2   8     1203.93     1336.93     26.22 o 
   2   2   8      495.99      568.71     18.98 o 
   4   2   8      696.29      869.65     24.65 o 
   6   2   8      564.70      494.55     41.09 o 
   8   2   8      249.18      178.97     40.95 o 
  10   2   8      189.54      128.43     44.53 o 
  12   2   8       11.95        9.84     30.66 o 
 -13   3   8        7.68       15.44     32.13 o 
 -11   3   8      202.37      233.88     37.10 o 
  -9   3   8      149.16       80.73     31.49 o 
  -7   3   8       37.48       56.78     22.72 o 
  -5   3   8      299.79      297.24     18.17 o 
  -3   3   8      792.91      782.59     23.84 o 
  -1   3   8     1347.83     1559.66     32.83 o 
   1   3   8        2.69        0.00     25.51 o 
   3   3   8      212.22      232.05     18.07 o 
   5   3   8      234.54      221.19     30.94 o 
   7   3   8      179.09      183.51     22.55 o 
   9   3   8        7.30       14.46     28.38 o 
  11   3   8        9.14       48.23     29.25 o 
  13   3   8        0.91       46.06     29.13 o 
 -12   4   8        8.78        0.02     35.45 o 
 -10   4   8      310.63      400.16     28.76 o 
  -8   4   8      137.63      160.89     21.94 o 
  -6   4   8       40.34       53.00     15.32 o 
  -4   4   8      470.62      388.54     23.41 o 
  -2   4   8      157.32      154.96     18.46 o 
   0   4   8     1113.07     1201.86     36.90 o 
   2   4   8      183.64      193.07     19.28 o 
   4   4   8       92.84      122.65     17.53 o 
   6   4   8      315.97      270.75     44.89 o 
   8   4   8       15.38       17.54     33.85 o 
  10   4   8       14.15        0.02     37.21 o 
  12   4   8        1.47       25.37     32.66 o 
 -11   5   8       42.05       50.77     37.23 o 
  -9   5   8       32.54       67.66     20.63 o 
  -7   5   8        5.05        0.01     33.76 o 
  -5   5   8       64.83       42.37     35.01 o 
  -3   5   8      102.70        2.08     34.15 o 
  -1   5   8      277.43      272.13     38.51 o 
   1   5   8       95.84      121.00     39.34 o 
   3   5   8        8.61        0.01     30.67 o 
   5   5   8       29.65       66.80     32.25 o 
   7   5   8       10.21        0.01     35.13 o 
   9   5   8       20.65       25.83     35.71 o 
  -8   6   8        0.47        0.02     36.80 o 
  -6   6   8       56.53       37.66     33.94 o 
  -4   6   8        9.21        0.01     36.38 o 
  -2   6   8       12.55       59.04     33.58 o 
   0   6   8        1.16        0.01     41.42 o 
   2   6   8       34.45        0.01     40.11 o 
   4   6   8        0.72        0.01     37.26 o 
   6   6   8        0.10       53.20     33.33 o 
   8   6   8        2.95        0.02     40.15 o 
  -5   7   8        9.22        0.02     38.65 o 
  -3   7   8        6.37       45.23     36.69 o 
  -1   7   8       14.10        0.02     40.01 o 
   1   7   8       12.86       50.66     41.59 o 
   3   7   8        1.49        0.02     42.40 o 
   5   7   8        3.39        0.02     44.06 o 
   1  -7   9       15.40       11.34     37.62 o 
   0  -6   9       33.72       21.85     36.20 o 
   2  -6   9       15.27       43.58     31.55 o 
   1  -5   9       77.86       91.44     19.01 o 
   0  -4   9      579.08      578.57     26.31 o 
   2  -4   9      156.46      108.97     28.33 o 
   1  -3   9      486.40      485.08     20.73 o 
   0  -2   9     3592.06     3597.22     41.28 o 
   2  -2   9       86.42       78.19     11.12 o 
   1  -1   9     1629.64     1476.20     38.42 o 
 -14   0   9        3.47        0.02     37.64 o 
 -12   0   9       40.91       41.92     27.64 o 
 -10   0   9      232.43      243.08     43.19 o 
  -8   0   9      606.96      533.14     29.06 o 
  -2   0   9      188.67      193.27     19.64 o 
   0   0   9       98.51        0.00     24.31 o 
   2   0   9      893.32      916.35     16.05 o 
   4   0   9       90.48       89.20     11.11 o 
   6   0   9      308.10      328.73     18.90 o 
   8   0   9        1.85        2.44     20.57 o 
  10   0   9        5.36        0.01     24.89 o 
  12   0   9        0.76       28.11     14.60 o 
  14   0   9        0.22       39.78     18.42 o 
 -15   1   9       10.38       32.43     35.70 o 
 -13   1   9       19.30       28.67     30.41 o 
 -11   1   9      120.15      145.92     38.31 o 
  -9   1   9       34.65       35.56     28.59 o 
  -7   1   9      220.87      212.78     28.61 o 
  -5   1   9       22.54        8.43     22.33 o 
  -3   1   9     2146.61     2127.15     42.81 o 
  -1   1   9     1706.13     1769.25     32.33 o 
   1   1   9     1632.64     1789.89     28.11 o 
   3   1   9       32.73       29.67      9.92 o 
   5   1   9     1431.47     1368.65     30.63 o 
   7   1   9      114.98      135.64     13.90 o 
   9   1   9       31.44        0.01     28.10 o 
  11   1   9       36.19       55.41     28.89 o 
  13   1   9        3.97        0.02     31.86 o 
 -14   2   9        0.20        0.02     31.14 o 
 -12   2   9        4.64        0.02     31.21 o 
 -10   2   9      116.45      127.86     19.00 o 
  -8   2   9      250.22      248.71     19.68 o 
  -6   2   9      355.78      376.76     18.93 o 
  -4   2   9      943.83      983.70     23.47 o 
  -2   2   9      829.25      935.34     22.27 o 
   0   2   9     3593.52     4482.03     47.37 o 
   2   2   9       86.39       92.24     12.02 o 
   4   2   9     1074.78     1053.70     28.32 o 
   6   2   9      139.16       23.21     33.89 o 
   8   2   9       76.24       42.99     35.12 o 
  10   2   9       65.75       31.31     36.17 o 
  12   2   9        1.60        7.00     29.64 o 
 -13   3   9        4.48       31.03     30.51 o 
 -11   3   9        0.24        0.02     29.90 o 
  -9   3   9      255.05      288.56     23.06 o 
  -7   3   9       43.76       49.74     21.97 o 
  -5   3   9      137.43      146.92     15.29 o 
  -3   3   9      159.75      133.62     13.48 o 
   1   3   9      485.85      573.02     22.19 o 
   3   3   9      630.04      614.23     36.50 o 
   5   3   9      978.37      850.63     46.89 o 
   7   3   9       14.53        0.01     32.86 o 
   9   3   9      121.72       85.16     37.92 o 
  11   3   9        9.33        0.03     17.70 o 
 -12   4   9       60.38       94.20     25.53 o 
 -10   4   9      116.54       50.65     37.03 o 
  -8   4   9        6.31        0.01     29.09 o 
  -6   4   9       91.40       64.79     17.63 o 
  -4   4   9       83.69      100.99     17.07 o 
  -2   4   9     1178.06     1256.68     32.96 o 
   0   4   9      578.57      594.64     29.73 o 
   2   4   9      156.33      135.90     19.12 o 
   4   4   9      216.89      252.66     21.91 o 
   6   4   9       73.61       70.27     20.48 o 
   8   4   9       20.85        0.01     36.44 o 
  10   4   9       12.96        0.02     36.99 o 
 -11   5   9       12.35        1.08     37.16 o 
  -9   5   9      180.08      158.12     42.95 o 
  -7   5   9       14.43        9.24     31.35 o 
  -5   5   9      211.19      169.92     23.18 o 
  -3   5   9       49.92       35.83     31.18 o 
  -1   5   9       24.00       43.30     33.17 o 
   1   5   9       77.77       17.63     37.48 o 
   3   5   9       30.23       39.36     32.58 o 
   5   5   9       80.95        0.01     36.19 o 
   7   5   9       13.34       44.95     33.57 o 
   9   5   9        4.13       17.82     34.24 o 
  -8   6   9        9.82       26.02     35.99 o 
  -6   6   9       41.81       49.39     34.00 o 
  -4   6   9       24.03       66.70     19.63 o 
  -2   6   9       37.16       38.72     32.44 o 
   0   6   9       33.71       29.52     41.42 o 
   2   6   9       15.32        0.01     37.27 o 
   4   6   9       47.15       66.90     33.91 o 
   6   6   9       11.63       65.14     35.32 o 
   8   6   9       10.86       48.78     39.99 o 
  -5   7   9       11.00        0.02     41.05 o 
  -3   7   9        1.26        0.02     38.33 o 
  -1   7   9        0.47        5.06     36.84 o 
   1   7   9       15.39        0.02     44.82 o 
   3   7   9       12.88       51.67     38.35 o 
   1  -7  10        8.70        0.02     38.06 o 
   0  -6  10       47.91       13.65     34.50 o 
   2  -6  10       30.85       23.01     35.24 o 
   1  -5  10       46.85       34.83     18.81 o 
   0  -4  10      266.59      235.34     19.82 o 
   2  -4  10      491.96      419.08     33.61 o 
   1  -3  10       83.61       74.32     21.72 o 
   0  -2  10     4103.45     4330.65     49.53 o 
   2  -2  10      880.84      801.69     22.63 o 
 -14   0  10       47.55       89.97     42.16 o 
 -12   0  10       58.74      138.47     40.51 o 
 -10   0  10      111.14      148.81     38.06 o 
  -8   0  10        0.23       16.49     19.98 o 
  -4   0  10        7.56       11.45     16.00 o 
   0   0  10     3039.69     2622.65     31.30 o 
   2   0  10      482.77      423.61     12.16 o 
   4   0  10     1322.20     1319.24     29.83 o 
   6   0  10      123.08      134.00     12.71 o 
   8   0  10      184.09      199.81     17.27 o 
  10   0  10       10.39       28.94     22.77 o 
  12   0  10        0.93        1.92     27.40 o 
 -15   1  10        7.49       51.70     32.88 o 
 -13   1  10        7.66       18.63     30.90 o 
 -11   1  10      140.59      124.60     40.87 o 
  -9   1  10       39.76       21.43     25.79 o 
  -7   1  10       49.12       39.58     21.70 o 
  -5   1  10     7046.31     5980.73     99.86 o 
  -3   1  10     2130.14     2011.05     44.69 o 
  -1   1  10     2287.94     2061.75     38.34 o 
   1   1  10     1409.19     1327.16     25.73 o 
   3   1  10     1662.03     1656.51     29.35 o 
   5   1  10      967.07      993.05     29.95 o 
   7   1  10       60.52       41.99     11.71 o 
   9   1  10       16.02       15.06     26.84 o 
  11   1  10       66.67       87.26     19.24 o 
  13   1  10        7.36       12.89     30.22 o 
 -14   2  10        2.05       46.86     28.26 o 
 -12   2  10       12.35        0.02     28.61 o 
 -10   2  10       23.09       24.68     28.43 o 
  -8   2  10      126.17      122.64     13.81 o 
  -6   2  10      647.59      765.90     27.73 o 
  -4   2  10      542.44      551.51     18.71 o 
  -2   2  10      507.97      534.15     18.18 o 
   2   2  10      881.77     1023.47     25.00 o 
   4   2  10      903.75      905.76     28.13 o 
   6   2  10      792.96      691.19     42.23 o 
  10   2  10       70.18       58.89     32.69 o 
  12   2  10        0.97       26.49     26.68 o 
 -13   3  10        2.60        0.02     35.81 o 
 -11   3  10      194.43      278.01     25.42 o 
  -9   3  10       94.44       97.18     30.60 o 
  -7   3  10       90.99       86.99     26.97 o 
  -5   3  10      233.54      273.50     18.12 o 
  -3   3  10      294.27      320.34     17.01 o 
  -1   3  10      788.58      909.25     35.44 o 
   1   3  10       83.53       64.07     25.91 o 
   3   3  10      176.37      196.19     25.33 o 
   5   3  10       88.17       78.02     30.67 o 
   7   3  10      204.83      135.47     38.71 o 
   9   3  10        0.18        0.01     30.66 o 
  11   3  10        4.49        0.02     33.76 o 
 -12   4  10        5.96        7.36     33.69 o 
 -10   4  10       20.63       60.07     38.42 o 
  -8   4  10      123.82      170.99     21.95 o 
  -6   4  10       34.66        1.35     28.60 o 
  -4   4  10      749.75      749.06     27.84 o 
  -2   4  10       87.43       69.96     29.27 o 
   0   4  10      266.84      272.81     23.66 o 
   2   4  10      491.94      459.24     25.61 o 
   4   4  10      164.70      162.34     19.64 o 
   6   4  10      198.15      200.09     24.19 o 
   8   4  10        3.52        0.02     30.40 o 
  10   4  10        5.52        8.11     33.44 o 
 -11   5  10       75.74      113.36     23.21 o 
  -9   5  10       70.10       43.94     38.98 o 
  -7   5  10      110.63       96.89     40.26 o 
  -5   5  10       12.02       17.54     29.77 o 
  -3   5  10      138.37       62.12     36.87 o 
  -1   5  10      253.85      228.89     34.42 o 
   1   5  10       46.95       61.71     34.13 o 
   3   5  10      131.23      125.79     32.03 o 
   5   5  10       46.54        0.01     36.86 o 
   7   5  10        0.14        0.02     34.56 o 
   9   5  10        3.90       38.32     32.57 o 
  -8   6  10       32.65       40.93     35.11 o 
  -6   6  10        1.73        4.80     32.04 o 
  -4   6  10       43.09       27.52     34.74 o 
  -2   6  10       26.91        0.01     36.16 o 
   0   6  10       48.02        0.01     41.51 o 
   2   6  10       30.85        0.01     42.01 o 
   4   6  10       17.21        0.01     38.74 o 
   6   6  10        8.02        0.02     37.33 o 
   8   6  10        5.84       11.50     39.51 o 
  -5   7  10        3.72        0.02     38.10 o 
  -3   7  10       12.04        0.02     39.76 o 
  -1   7  10       15.61        0.02     41.56 o 
   1   7  10        8.73        0.02     44.28 o 
   3   7  10       17.31        0.02     39.45 o 
   1  -7  11        8.80       40.88     20.65 o 
   0  -6  11       20.37        0.01     34.09 o 
   2  -6  11       18.79       26.09     35.52 o 
   1  -5  11      198.78      230.47     21.96 o 
   0  -4  11      118.83      118.22     15.71 o 
   2  -4  11       53.60       49.58     14.23 o 
   1  -3  11      433.46      433.85     20.04 o 
   0  -2  11     7201.22     7539.41     91.88 o 
   2  -2  11      250.46      272.72     24.07 o 
   1  -1  11      121.78      121.26     11.86 o 
 -14   0  11       90.93       58.04     39.40 o 
 -12   0  11      212.49      216.14     45.33 o 
 -10   0  11       49.86       22.35     32.15 o 
  -8   0  11      213.92      145.17     36.09 o 
  -6   0  11       15.17        0.00     59.28 o 
  -4   0  11     1281.58     1032.89     54.07 o 
  -2   0  11      559.95      494.52     30.31 o 
   0   0  11      803.68      754.55     19.48 o 
   2   0  11      791.77      797.60     14.62 o 
   4   0  11     1543.43     1408.80     30.90 o 
   6   0  11       13.34        0.01     19.31 o 
   8   0  11       74.26       53.56     27.56 o 
  10   0  11       53.27       66.31     16.75 o 
  12   0  11        4.37        0.02     29.23 o 
 -13   1  11        5.07       21.60     29.90 o 
 -11   1  11        5.19        0.01     29.31 o 
  -9   1  11      106.05       77.23     26.89 o 
  -7   1  11      309.77      304.95     34.23 o 
  -5   1  11       17.65       12.30     23.70 o 
  -3   1  11     1035.02      950.39     35.92 o 
  -1   1  11     1322.44     1340.05     36.97 o 
   1   1  11      122.08       93.23     15.23 o 
   3   1  11      370.52      329.37     15.64 o 
   5   1  11      449.07      416.84     19.80 o 
   7   1  11        6.94        0.01     23.26 o 
   9   1  11      104.49      131.31     18.53 o 
  11   1  11       12.44       48.73     28.74 o 
  13   1  11        1.77       28.43     31.04 o 
 -14   2  11       18.45       17.16     30.82 o 
 -12   2  11       28.28       19.68     31.28 o 
 -10   2  11       49.71       64.00     29.03 o 
  -8   2  11      178.33      220.09     18.81 o 
  -6   2  11     1373.76     1358.73     31.93 o 
  -4   2  11     1052.59     1091.90     26.05 o 
  -2   2  11     1567.94     1809.18     31.33 o 
   2   2  11      250.70      299.86     16.90 o 
   4   2  11      207.13      172.27     29.18 o 
   6   2  11       30.08       21.90     25.31 o 
  10   2  11       31.97       62.77     30.68 o 
  12   2  11        3.24        0.02     32.47 o 
 -13   3  11        4.19        2.10     31.51 o 
 -11   3  11       78.77       58.26     34.93 o 
  -9   3  11       46.08       38.52     28.04 o 
  -7   3  11       24.92       38.98     20.68 o 
  -5   3  11     1056.02     1173.65     31.48 o 
  -3   3  11        6.53        9.59     20.46 o 
  -1   3  11      151.54      195.03     24.33 o 
   1   3  11      433.37      487.32     21.96 o 
   3   3  11       79.22       80.62     13.41 o 
   5   3  11      647.04      591.17     43.46 o 
   7   3  11      138.48      128.23     34.20 o 
   9   3  11       12.99        0.02     29.90 o 
  11   3  11        0.29       34.57     27.92 o 
 -12   4  11       10.86       43.18     19.41 o 
 -10   4  11      177.66      157.23     24.33 o 
  -8   4  11       70.75      114.95     22.26 o 
  -6   4  11      308.53      324.88     25.56 o 
  -4   4  11       31.65       35.54     27.66 o 
  -2   4  11       92.94      131.28     18.28 o 
   0   4  11      118.72       96.91     35.13 o 
   2   4  11       53.73       31.29     31.65 o 
   4   4  11      403.17      369.36     24.88 o 
   6   4  11      435.77      428.53     29.80 o 
   8   4  11       40.11        0.01     36.50 o 
  10   4  11        3.17        6.20     32.07 o 
 -11   5  11       27.69        0.02     38.51 o 
  -9   5  11       41.97      111.19     22.06 o 
  -7   5  11       49.33       75.73     33.96 o 
  -5   5  11       81.60        0.01     32.87 o 
  -3   5  11      122.51       87.96     34.49 o 
  -1   5  11        1.06       15.47     30.02 o 
   1   5  11      198.47      268.46     25.70 o 
   3   5  11        1.59        0.01     33.21 o 
   5   5  11      130.12       48.69     38.18 o 
   7   5  11        7.78        0.02     34.44 o 
   9   5  11        1.56        9.74     39.45 o 
  -8   6  11        2.90       34.96     30.21 o 
  -6   6  11        0.90        0.02     37.11 o 
  -4   6  11       14.61        0.90     32.32 o 
  -2   6  11       36.25        8.66     37.75 o 
   0   6  11       20.42        0.01     41.02 o 
   2   6  11       18.73        0.01     39.85 o 
   4   6  11       83.14       43.15     38.77 o 
   6   6  11       11.18       31.47     35.88 o 
  -5   7  11        0.56        0.02     37.99 o 
  -3   7  11        1.61       60.46     31.23 o 
  -1   7  11       10.83        2.08     38.11 o 
   1   7  11        8.81       39.69     37.35 o 
   3   7  11       11.81        0.02     42.73 o 
   1  -7  12        5.11       24.67     37.04 o 
   0  -6  12       75.65       52.91     36.79 o 
   2  -6  12       58.50        1.83     35.13 o 
   1  -5  12      113.29      143.57     20.77 o 
   0  -4  12      686.34      634.42     27.78 o 
   2  -4  12        1.91        2.49     23.66 o 
   1  -3  12       28.48       34.11     21.74 o 
   0  -2  12     1714.55     1928.12     58.95 o 
   2  -2  12      812.70      827.67     26.56 o 
   1  -1  12     1765.87     1804.22     32.02 o 
 -14   0  12        5.17       68.43     21.02 o 
 -12   0  12       14.35        3.39     30.13 o 
 -10   0  12      143.96       50.94     46.41 o 
  -8   0  12       19.92       31.74     22.81 o 
  -6   0  12     1300.10     1031.81     59.02 o 
  -4   0  12     1257.82      996.79     51.51 o 
  -2   0  12      250.84      206.71     22.53 o 
   0   0  12      179.18      182.49     14.23 o 
   2   0  12      322.39      304.15     10.00 o 
   4   0  12      120.04       96.02     20.53 o 
   6   0  12       59.28       40.80     22.03 o 
   8   0  12      161.16      144.81     18.09 o 
  10   0  12       52.02       48.47     29.15 o 
  12   0  12        0.25        6.01     28.59 o 
 -13   1  12        6.80        0.02     29.24 o 
 -11   1  12      130.00       62.34     40.87 o 
  -9   1  12      203.96      304.08     37.44 o 
  -7   1  12      112.03      160.94     26.26 o 
  -3   1  12     1755.32     1643.42     50.32 o 
  -1   1  12     3024.14     3307.47     54.31 o 
   1   1  12     1764.04     2086.10     34.11 o 
   3   1  12      415.97      393.20     16.67 o 
   5   1  12      565.79      605.61     22.65 o 
   7   1  12       43.85       43.44     22.57 o 
   9   1  12       35.73       18.91     28.94 o 
  11   1  12        6.21        0.02     32.94 o 
  13   1  12        1.67        0.02     38.61 o 
 -14   2  12       16.83       43.25     33.67 o 
 -12   2  12       47.21       53.37     34.31 o 
 -10   2  12        0.85       26.14     24.26 o 
  -8   2  12        1.30       24.14     19.57 o 
  -6   2  12      145.58       82.44     24.67 o 
  -2   2  12     1319.96     1524.09     28.87 o 
   2   2  12      811.89      971.35     25.88 o 
   4   2  12       20.97       10.00     20.23 o 
   6   2  12      131.17       62.64     27.82 o 
  10   2  12        4.84        0.88     30.12 o 
  12   2  12        2.93        0.02     31.74 o 
 -13   3  12        1.61        0.02     31.04 o 
 -11   3  12       39.17       64.28     30.31 o 
  -9   3  12      243.17      185.03     37.35 o 
  -7   3  12       29.16       62.89     20.57 o 
  -5   3  12      129.20      101.84     15.05 o 
  -3   3  12      563.61      648.02     32.67 o 
  -1   3  12      275.92      314.81     26.07 o 
   1   3  12       28.32        0.01     28.48 o 
   3   3  12      442.86      479.35     35.75 o 
   5   3  12      117.30      110.86     30.14 o 
   7   3  12      157.91       94.16     36.10 o 
   9   3  12       21.58       25.34     29.87 o 
  11   3  12        0.10        0.02     35.02 o 
 -12   4  12       10.38        0.02     38.56 o 
 -10   4  12      151.76      146.07     26.11 o 
  -8   4  12       53.52       81.44     19.83 o 
  -6   4  12      304.52      326.07     26.00 o 
  -4   4  12      153.80      128.26     20.09 o 
  -2   4  12      142.73      155.41     18.60 o 
   0   4  12      686.67      759.66     30.22 o 
   2   4  12        1.89        8.72     25.83 o 
   4   4  12      481.78      497.08     27.85 o 
   6   4  12      126.32      131.15     36.93 o 
   8   4  12       29.51       33.44     31.78 o 
  10   4  12       20.04       33.82     20.16 o 
 -11   5  12        1.34       34.20     19.34 o 
  -9   5  12        8.41        0.02     36.02 o 
  -7   5  12       81.29       57.59     32.84 o 
  -5   5  12        1.87        0.01     29.96 o 
  -3   5  12      125.25       90.41     37.43 o 
  -1   5  12      340.86      317.50     39.68 o 
   1   5  12      113.11      126.38     37.14 o 
   3   5  12      119.53      105.04     23.07 o 
   5   5  12       51.95       24.00     40.35 o 
   7   5  12       33.33        6.77     34.06 o 
   9   5  12        6.19        7.70     37.28 o 
  -8   6  12       16.03       20.34     37.84 o 
  -6   6  12        0.98        0.02     35.77 o 
  -4   6  12       15.74        0.02     36.32 o 
  -2   6  12       22.47       17.61     33.29 o 
   0   6  12       75.52       32.97     43.46 o 
   2   6  12       58.42       14.61     36.76 o 
   4   6  12        8.42        0.02     39.53 o 
   6   6  12        5.36        0.02     40.58 o 
  -5   7  12       23.56       19.00     38.50 o 
  -3   7  12        6.46        0.02     41.41 o 
  -1   7  12       18.92        0.02     39.71 o 
   1   7  12        5.09        0.02     44.75 o 
   3   7  12        3.28        0.02     40.52 o 
   1  -7  13        1.93        0.02     42.43 o 
   0  -6  13        8.55        0.02     35.16 o 
   2  -6  13        0.01        0.02     35.17 o 
   1  -5  13       63.46       50.23     20.89 o 
   0  -4  13       28.56       14.58     28.77 o 
   2  -4  13       18.31       12.83     26.45 o 
   1  -3  13      455.90      484.14     21.68 o 
   0  -2  13     2395.79     2591.94     59.34 o 
   2  -2  13      416.35      358.61     30.83 o 
   1  -1  13       14.95        0.00     19.51 o 
 -14   0  13       16.32        0.02     36.84 o 
 -12   0  13       33.77       53.24     33.28 o 
 -10   0  13       41.70       32.94     29.63 o 
  -8   0  13       47.42       26.86     20.43 o 
  -6   0  13      113.31       76.34     25.75 o 
   0   0  13      727.81      710.04     19.51 o 
   2   0  13      292.24      292.12     11.16 o 
   4   0  13      332.98      394.55     26.72 o 
   8   0  13       43.33       66.69     28.49 o 
  10   0  13       18.36       31.20     28.55 o 
  12   0  13        6.18       26.59     32.60 o 
 -13   1  13        9.94        0.02     31.93 o 
 -11   1  13       10.65       24.52     28.42 o 
  -9   1  13       32.13       11.67     26.23 o 
  -7   1  13      322.70      295.48     38.01 o 
  -5   1  13      201.45      220.00     31.31 o 
  -3   1  13      396.65      378.58     30.30 o 
  -1   1  13     6246.19     5564.10     74.84 o 
   1   1  13       14.92        0.00     22.12 o 
   3   1  13       70.55       71.63     12.07 o 
   5   1  13       55.97       66.07     12.95 o 
   7   1  13      123.55      101.32     15.25 o 
   9   1  13       30.18        0.01     28.16 o 
  11   1  13        4.16        0.02     28.63 o 
  13   1  13        3.15        0.02     38.02 o 
 -14   2  13        5.87        2.18     32.22 o 
 -12   2  13       37.79       87.89     27.56 o 
 -10   2  13      189.61      205.64     20.66 o 
  -8   2  13       57.82       43.04     24.33 o 
  -6   2  13     1292.73     1354.08     33.28 o 
  -4   2  13      410.99      377.34     27.15 o 
  -2   2  13      627.29      651.46     21.18 o 
   2   2  13      416.52      484.91     20.79 o 
   4   2  13      229.42      247.86     18.55 o 
   6   2  13       16.61        0.01     25.07 o 
  10   2  13       11.07       48.15     18.12 o 
  12   2  13        2.24        0.02     31.80 o 
 -13   3  13        4.16        0.02     35.09 o 
 -11   3  13       84.25       97.66     35.92 o 
  -9   3  13      109.55      100.96     31.18 o 
  -7   3  13       41.53       62.32     24.68 o 
  -5   3  13      899.13      882.51     40.04 o 
  -3   3  13       73.15       29.81     25.48 o 
  -1   3  13      258.79      264.16     26.30 o 
   1   3  13      456.21      491.85     27.17 o 
   3   3  13      148.53      166.44     26.58 o 
   5   3  13      735.84      616.06     47.15 o 
   7   3  13      133.54      127.05     35.53 o 
   9   3  13        3.64       11.63     29.16 o 
  11   3  13        1.88        0.02     36.03 o 
 -12   4  13       13.32        6.47     36.07 o 
 -10   4  13       11.34       20.43     32.85 o 
  -8   4  13       21.54       16.96     28.56 o 
  -6   4  13       39.58       28.53     32.54 o 
  -4   4  13      975.09     1093.53     39.06 o 
  -2   4  13      581.04      546.91     25.54 o 
   0   4  13       28.59       30.57     33.49 o 
   2   4  13       18.28        0.01     34.37 o 
   4   4  13       26.68        0.01     32.42 o 
   6   4  13       23.86        0.01     38.11 o 
   8   4  13       32.57       53.11     16.84 o 
  10   4  13        1.49       10.72     33.38 o 
 -11   5  13        3.28       61.78     32.47 o 
  -9   5  13        1.55        0.02     37.33 o 
  -7   5  13       33.37       36.32     33.03 o 
  -5   5  13      120.54      112.57     19.96 o 
  -3   5  13      305.23      316.96     39.30 o 
  -1   5  13       59.40       71.99     30.72 o 
   1   5  13       63.67      102.85     22.35 o 
   3   5  13      138.42       84.02     38.92 o 
   5   5  13      283.41      203.17     45.44 o 
   7   5  13       21.47        0.02     40.44 o 
   9   5  13        2.32        0.02     36.27 o 
  -8   6  13        1.80       32.49     31.94 o 
  -6   6  13       20.82       17.94     33.47 o 
  -4   6  13       64.86       98.26     31.93 o 
  -2   6  13       18.18       12.54     33.80 o 
   0   6  13        8.54        0.01     41.89 o 
   2   6  13        0.01       88.30     31.21 o 
   4   6  13        5.07        0.02     37.17 o 
   6   6  13        7.61        0.02     37.71 o 
  -3   7  13       24.97        0.02     40.57 o 
  -1   7  13       10.80        0.02     40.28 o 
   1   7  13        1.91       22.83     40.91 o 
   3   7  13        3.20       57.01     39.09 o 
   1  -7  14        8.24        0.02     43.66 o 
   0  -6  14       14.65        0.02     33.73 o 
   2  -6  14       43.75       44.70     36.31 o 
   1  -5  14      186.69      202.30     22.29 o 
   0  -4  14       74.89       16.29     28.48 o 
   2  -4  14      271.28      265.77     21.65 o 
   1  -3  14      167.56      178.59     16.46 o 
   0  -2  14      165.15      239.94     42.68 o 
   2  -2  14       64.40       35.86     22.31 o 
   1  -1  14     2130.76     2035.58     37.73 o 
 -14   0  14        0.00        0.02     34.72 o 
 -12   0  14        0.44        0.02     30.44 o 
 -10   0  14      116.03      100.78     28.42 o 
  -8   0  14        8.63       21.73     21.63 o 
  -6   0  14       72.69       46.88     25.71 o 
  -4   0  14      370.84      316.15     36.02 o 
  -2   0  14      134.13      131.77     21.18 o 
   0   0  14      105.54        0.00     25.10 o 
   2   0  14      175.31      207.57     12.16 o 
   4   0  14      273.01      275.46     28.60 o 
   6   0  14       40.61       28.79     24.57 o 
   8   0  14        6.77        0.01     29.15 o 
  10   0  14        0.35       14.71     25.78 o 
  12   0  14        0.77        0.02     31.70 o 
 -13   1  14        8.75        0.02     30.53 o 
 -11   1  14      148.68       96.49     41.31 o 
  -9   1  14       98.61      114.00     27.82 o 
  -7   1  14      171.77      157.37     29.36 o 
  -5   1  14      260.85      201.96     31.88 o 
  -3   1  14      108.60       24.27     21.01 o 
  -1   1  14      159.11      149.78     32.78 o 
   1   1  14     2129.63     2360.13     38.02 o 
   3   1  14      313.09      354.51     18.09 o 
   5   1  14      202.61      182.66     15.45 o 
   7   1  14       62.16       22.99     25.72 o 
   9   1  14        9.86        0.01     30.29 o 
  11   1  14        1.39        0.02     29.01 o 
  13   1  14        1.47       50.99     30.08 o 
 -14   2  14       40.00       26.46     41.29 o 
 -12   2  14       78.91      118.84     18.91 o 
 -10   2  14      139.24      194.18     21.24 o 
  -8   2  14       37.30       63.62     12.64 o 
  -6   2  14       75.26       61.67     25.14 o 
  -4   2  14      227.53      239.49     25.11 o 
  -2   2  14      999.88     1053.46     26.17 o 
   0   2  14      164.96       13.36     48.64 o 
   2   2  14       64.23       67.94     12.91 o 
   4   2  14       83.26       52.26     26.20 o 
   6   2  14      191.80      203.00     30.29 o 
  10   2  14        2.32        0.02     31.95 o 
  12   2  14        0.86        0.02     37.60 o 
 -13   3  14       14.15       22.68     33.30 o 
 -11   3  14       24.18        5.50     34.50 o 
  -9   3  14      123.77      144.89     33.92 o 
  -7   3  14      151.38      110.13     28.37 o 
  -5   3  14      425.17      358.48     34.01 o 
  -3   3  14      823.51      949.04     40.60 o 
  -1   3  14       23.87       17.86     22.05 o 
   1   3  14      167.85      153.14     20.03 o 
   3   3  14       58.91       58.03     27.74 o 
   5   3  14      363.97      417.94     39.02 o 
   7   3  14       44.73       29.56     31.39 o 
   9   3  14       11.31       31.16     31.80 o 
  11   3  14       15.72       16.20     37.18 o 
 -12   4  14        0.02       58.95     29.78 o 
 -10   4  14       11.24        0.02     35.70 o 
  -8   4  14       35.66       78.88     30.26 o 
  -6   4  14      379.83      427.08     25.89 o 
  -4   4  14      497.65      575.24     28.59 o 
  -2   4  14       57.14       92.50     26.94 o 
   0   4  14       74.88       70.81     18.88 o 
   2   4  14      271.13      287.60     24.70 o 
   4   4  14      183.34      135.57     22.94 o 
   6   4  14      353.60      337.64     29.94 o 
   8   4  14       33.37       48.22     30.94 o 
  10   4  14        4.45       10.94     35.11 o 
  -9   5  14       18.76       48.90     20.19 o 
  -7   5  14        4.95       57.62     29.64 o 
  -5   5  14      103.34      129.87     35.32 o 
  -3   5  14       52.05       13.92     35.83 o 
  -1   5  14       66.68       65.45     35.42 o 
   1   5  14      186.76      264.11     25.81 o 
   3   5  14       93.75       29.53     37.59 o 
   5   5  14       33.64        0.01     35.69 o 
   7   5  14        5.10       47.41     34.30 o 
   9   5  14        2.75       28.55     34.74 o 
  -8   6  14        4.24        0.02     34.31 o 
  -6   6  14       18.51        0.02     36.94 o 
  -4   6  14       14.70       14.14     33.65 o 
  -2   6  14        1.22        0.02     31.17 o 
   0   6  14       14.68       32.16     36.83 o 
   2   6  14       43.73       33.38     38.03 o 
   4   6  14        2.63       68.76     33.81 o 
   6   6  14       27.32        0.02     42.12 o 
  -3   7  14       10.56        0.02     38.22 o 
  -1   7  14        0.60        7.58     39.43 o 
   1   7  14        8.25        0.02     42.72 o 
   1  -7  15        0.58        0.02     40.85 o 
   0  -6  15       42.72        0.02     38.36 o 
   2  -6  15        8.34        0.02     35.68 o 
   1  -5  15        5.94       16.63     30.89 o 
   0  -4  15      208.69      200.64     20.87 o 
   2  -4  15      113.80       76.45     31.23 o 
   1  -3  15      312.30      240.52     18.78 o 
   0  -2  15      722.93      627.46     41.43 o 
   2  -2  15      453.72      388.70     32.16 o 
   1  -1  15      525.00      505.28     23.35 o 
 -14   0  15        0.13        0.02     36.14 o 
 -12   0  15       45.62        0.02     33.11 o 
 -10   0  15      122.59      112.40     42.52 o 
  -8   0  15      132.26       90.66     26.28 o 
  -6   0  15      343.45      347.12     41.75 o 
  -4   0  15      379.14      353.68     33.89 o 
  -2   0  15      352.94      304.78     28.54 o 
   0   0  15     1022.95     1020.88     26.74 o 
   2   0  15      253.09      249.66     12.83 o 
   4   0  15      279.91      340.97     30.20 o 
   6   0  15      279.40      278.47     18.90 o 
   8   0  15       11.49       23.51     24.83 o 
  10   0  15       44.25       41.53     16.66 o 
  12   0  15        0.41       51.04     16.47 o 
 -13   1  15       12.90       16.73     30.75 o 
 -11   1  15       20.60       36.82     26.70 o 
  -9   1  15       52.64        0.01     32.55 o 
  -7   1  15      155.25      117.83     27.40 o 
  -5   1  15       10.04       16.07     16.59 o 
  -3   1  15       74.39       53.15     21.49 o 
  -1   1  15     1279.83     1290.34     42.97 o 
   1   1  15      525.10      643.48     23.61 o 
   3   1  15      190.53      190.70     14.56 o 
   5   1  15      469.54      472.35     23.48 o 
   7   1  15      148.52      152.90     18.92 o 
   9   1  15       49.45      108.25     19.31 o 
  11   1  15        0.85       38.64     26.20 o 
 -14   2  15       17.35        0.02     38.99 o 
 -12   2  15        5.51       32.95     26.37 o 
 -10   2  15      342.32      470.10     41.12 o 
  -8   2  15        7.83       13.29     22.63 o 
  -6   2  15       80.13       46.84     23.89 o 
  -4   2  15      115.77      156.50     13.34 o 
  -2   2  15       18.21       22.57     22.35 o 
   0   2  15      722.79      836.29     30.56 o 
   2   2  15      453.39      542.17     21.79 o 
   4   2  15      704.60      642.64     40.70 o 
   6   2  15      100.89       89.65     30.10 o 
  10   2  15        1.37        0.02     32.02 o 
  12   2  15        1.66       28.16     32.55 o 
 -13   3  15        3.92        0.02     36.36 o 
 -11   3  15       54.71       56.77     33.44 o 
  -9   3  15       61.56       45.27     31.03 o 
  -7   3  15      110.91      201.69     29.15 o 
  -5   3  15     1101.33     1208.05     47.61 o 
  -3   3  15       54.70       29.88     25.68 o 
  -1   3  15      494.14      465.58     30.03 o 
   1   3  15      311.49      324.61     22.96 o 
   3   3  15       88.71      121.87     28.26 o 
   5   3  15      312.89      297.55     37.37 o 
   7   3  15      117.54      144.02     21.06 o 
   9   3  15       27.58        0.02     34.72 o 
  11   3  15        2.99       39.75     33.23 o 
 -12   4  15       11.11       30.94     34.20 o 
 -10   4  15        7.61       45.88     31.67 o 
  -8   4  15       18.83       25.95     30.08 o 
  -6   4  15      251.32      200.68     23.42 o 
  -4   4  15      305.76      299.40     25.57 o 
  -2   4  15       31.90       32.87     25.38 o 
   0   4  15      208.55      216.41     23.50 o 
   2   4  15      113.86       93.52     19.98 o 
   4   4  15      313.97      314.32     26.86 o 
   6   4  15      132.33      137.00     21.41 o 
   8   4  15       19.47       21.30     32.58 o 
  10   4  15        3.26        2.23     36.23 o 
  -9   5  15        0.31        0.02     35.65 o 
  -7   5  15        8.74        0.01     38.35 o 
  -5   5  15      395.29      343.43     46.27 o 
  -3   5  15      154.98      184.41     33.80 o 
  -1   5  15      262.79      343.89     38.67 o 
   1   5  15        5.94        0.01     36.59 o 
   3   5  15        2.56        0.01     34.42 o 
   5   5  15       17.23        9.17     33.06 o 
   7   5  15       19.52        0.02     37.51 o 
  -8   6  15        2.83       35.68     19.77 o 
  -6   6  15       20.65       15.41     33.04 o 
  -4   6  15        8.79       31.66     31.13 o 
  -2   6  15       30.21        5.58     33.86 o 
   0   6  15       42.70       34.83     37.06 o 
   2   6  15        8.33        0.02     37.31 o 
   4   6  15        6.01       34.05     36.67 o 
   6   6  15       18.29        1.13     40.00 o 
  -3   7  15        2.08        0.02     44.10 o 
  -1   7  15       34.14       51.73     41.57 o 
   1   7  15        0.59       42.29     38.61 o 
   0  -6  16       29.14       11.45     34.83 o 
   2  -6  16       19.51        0.02     34.90 o 
   1  -5  16       36.28       43.08     28.77 o 
   0  -4  16        3.68        0.01     25.98 o 
   2  -4  16       37.12       37.59     15.79 o 
   1  -3  16       12.88        0.01     25.71 o 
   2  -2  16      125.22       75.29     23.95 o 
   1  -1  16      665.23      578.55     21.76 o 
 -14   0  16        5.40        1.07     32.76 o 
 -12   0  16        0.58       14.40     27.68 o 
 -10   0  16       14.14       25.37     24.91 o 
  -8   0  16        3.53        0.62     21.31 o 
  -6   0  16      153.90      123.48     31.12 o 
  -4   0  16      531.63      509.61     42.16 o 
  -2   0  16      860.54      819.99     41.72 o 
   0   0  16     1356.45     1353.31     29.32 o 
   2   0  16      251.21      259.25     13.23 o 
   6   0  16      564.41      588.26     27.99 o 
   8   0  16      111.44      144.83     19.02 o 
  10   0  16        0.55        0.02     29.76 o 
  12   0  16        8.48       46.01     29.65 o 
 -13   1  16       10.72       14.97     31.65 o 
 -11   1  16      152.38      126.74     38.23 o 
  -9   1  16       24.79        0.01     26.79 o 
  -7   1  16       44.70       42.77     23.89 o 
  -5   1  16        6.19        0.01     19.43 o 
  -3   1  16      246.36      229.15     28.64 o 
  -1   1  16      330.14      206.45     34.43 o 
   1   1  16      665.66      660.88     23.43 o 
   3   1  16      199.80      181.43     21.59 o 
   5   1  16      185.13      193.69     18.58 o 
   7   1  16      112.05      159.25     18.26 o 
   9   1  16       14.26       11.89     26.50 o 
  11   1  16        1.57       12.20     27.49 o 
 -12   2  16       20.96        0.02     31.66 o 
 -10   2  16       41.27       54.64     34.17 o 
  -8   2  16       40.80       22.51     24.25 o 
  -6   2  16       10.95       19.86     20.27 o 
  -4   2  16      116.17      151.34     13.85 o 
  -2   2  16     1218.05     1360.15     32.32 o 
   0   2  16      308.66      398.51     27.34 o 
   2   2  16      125.12      161.74     15.12 o 
   4   2  16      290.41      235.27     35.98 o 
   6   2  16      193.96      234.90     34.65 o 
  10   2  16        7.41        0.02     31.96 o 
  12   2  16        1.99        0.02     37.17 o 
 -13   3  16        7.21        0.02     38.38 o 
 -11   3  16        2.24        0.02     34.82 o 
  -9   3  16       41.71       36.48     30.93 o 
  -7   3  16      125.67      153.73     17.63 o 
  -5   3  16      536.03      471.29     39.41 o 
  -3   3  16      582.62      716.82     35.79 o 
  -1   3  16      167.88      181.39     26.47 o 
   1   3  16       12.82        0.01     33.19 o 
   3   3  16       36.77       64.65     23.80 o 
   5   3  16      302.69      333.43     38.71 o 
   7   3  16       65.35       42.07     32.49 o 
   9   3  16        2.02        0.02     29.16 o 
  11   3  16        2.71       21.45     34.78 o 
 -12   4  16        9.78        0.02     38.43 o 
 -10   4  16        9.13       10.69     33.81 o 
  -8   4  16       37.27       49.53     30.29 o 
  -6   4  16       93.77      105.66     25.98 o 
  -4   4  16      325.72      327.97     24.78 o 
  -2   4  16       67.10       99.18     16.14 o 
   0   4  16        3.68       12.24     30.36 o 
   2   4  16       37.00        0.01     35.37 o 
   4   4  16      116.10      126.18     34.29 o 
   6   4  16      107.23       99.91     20.37 o 
   8   4  16       18.05       36.71     31.33 o 
  10   4  16        4.45        0.02     39.47 o 
  -9   5  16        5.96        4.25     21.27 o 
  -7   5  16       74.27       21.47     38.52 o 
  -5   5  16      175.13      148.17     39.24 o 
  -3   5  16       92.10      121.59     34.40 o 
  -1   5  16        5.72        0.01     32.64 o 
   1   5  16       36.09        0.01     41.05 o 
   3   5  16       20.76        0.01     34.84 o 
   5   5  16        7.07        0.02     37.22 o 
   7   5  16       31.51       42.14     33.31 o 
  -6   6  16       12.67       44.91     33.07 o 
  -4   6  16       44.94        4.88     36.76 o 
  -2   6  16       24.12        0.02     37.57 o 
   0   6  16       29.11       62.52     37.77 o 
   2   6  16       19.47       16.88     36.33 o 
   4   6  16       16.48        0.02     39.35 o 
   6   6  16       20.86       62.76     24.67 o 
   0  -6  17       29.01        0.02     33.77 o 
   2  -6  17        6.18       22.35     33.26 o 
   1  -5  17        5.00        0.01     32.16 o 
   0  -4  17        0.63       28.35     23.46 o 
   2  -4  17       66.87       45.90     30.94 o 
   1  -3  17      254.30      224.58     20.92 o 
   0  -2  17      119.55        0.00     36.80 o 
   2  -2  17       26.15       12.46     19.19 o 
   1  -1  17       36.88       28.68     13.19 o 
 -14   0  17        2.51       11.98     29.45 o 
 -12   0  17        6.74        0.02     29.64 o 
 -10   0  17        0.09        0.01     27.95 o 
  -8   0  17       85.02       38.54     30.26 o 
  -6   0  17       77.57       17.84     23.34 o 
  -2   0  17        0.33        0.01     19.31 o 
   0   0  17      103.36       42.44     17.72 o 
   2   0  17        3.57        0.01     12.85 o 
   4   0  17      122.49       93.98     29.16 o 
   6   0  17       56.87       73.08     30.06 o 
   8   0  17        0.00        0.01     27.98 o 
  10   0  17        1.32        0.02     30.12 o 
  12   0  17       12.35       34.79     34.79 o 
 -13   1  17        3.19        0.02     29.47 o 
 -11   1  17       10.84        6.80     29.56 o 
  -9   1  17      148.43       52.15     36.16 o 
  -7   1  17       18.94       24.87     19.75 o 
  -5   1  17       52.64       11.38     23.32 o 
  -3   1  17      201.34      221.93     30.99 o 
  -1   1  17      247.69      230.56     31.56 o 
   1   1  17       36.95       58.05     12.84 o 
   3   1  17      145.37      150.44     17.90 o 
   5   1  17      535.40      530.65     25.85 o 
   7   1  17      156.75      152.46     21.41 o 
   9   1  17       13.97       17.50     28.63 o 
  11   1  17        4.91        0.02     33.87 o 
 -12   2  17        4.45        0.02     30.81 o 
 -10   2  17       68.86       21.34     32.69 o 
  -8   2  17       25.06       30.85     23.82 o 
  -6   2  17      350.12      374.49     33.41 o 
  -4   2  17       21.03       17.69     19.93 o 
   0   2  17      119.72      197.89     32.71 o 
   2   2  17       26.08       29.02     20.43 o 
   4   2  17     1194.43     1067.33     57.61 o 
   6   2  17       99.42       48.61     37.80 o 
  10   2  17        8.72        0.02     32.39 o 
 -13   3  17       10.09        7.86     38.99 o 
 -11   3  17        0.02        0.02     33.28 o 
  -9   3  17       11.97       35.63     25.44 o 
  -7   3  17      125.47      166.92     28.85 o 
  -5   3  17       66.86       93.90     19.43 o 
  -3   3  17       37.22       85.28     23.28 o 
  -1   3  17        2.96        5.20     21.79 o 
   1   3  17      254.26      274.05     24.86 o 
   3   3  17       57.56       99.13     27.80 o 
   5   3  17      263.41      287.82     41.90 o 
   7   3  17       30.00       44.22     27.45 o 
   9   3  17       12.61       57.41     30.64 o 
  11   3  17       11.18        0.02     40.25 o 
 -10   4  17        1.88        0.99     33.38 o 
  -8   4  17        5.05       17.44     27.30 o 
  -6   4  17      382.75      428.67     29.08 o 
  -4   4  17      744.41      800.83     49.43 o 
  -2   4  17       40.23       38.61     16.53 o 
   0   4  17        0.62        0.01     33.25 o 
   2   4  17       66.93       51.03     32.52 o 
   4   4  17       10.13        0.01     31.92 o 
   6   4  17       88.98      116.86     34.32 o 
   8   4  17        1.02        0.02     35.04 o 
  -9   5  17       19.24        0.02     33.37 o 
  -7   5  17        1.49       19.03     32.83 o 
  -5   5  17       63.17       27.86     35.07 o 
  -3   5  17       15.00        0.01     33.55 o 
  -1   5  17       12.68        0.01     31.32 o 
   1   5  17        5.01       40.70     32.62 o 
   3   5  17        9.33       55.78     29.65 o 
   5   5  17       60.85       57.79     36.54 o 
   7   5  17       22.44       23.72     33.78 o 
  -6   6  17        5.22       25.51     33.84 o 
  -4   6  17       26.38       43.84     35.57 o 
  -2   6  17        5.98        0.02     35.49 o 
   0   6  17       28.94        0.02     39.98 o 
   2   6  17        6.19       11.86     36.59 o 
   4   6  17       20.31        0.02     42.40 o 
   0  -6  18       16.61       18.96     36.10 o 
   2  -6  18       20.64       33.25     36.47 o 
   1  -5  18       79.35       86.96     22.14 o 
   0  -4  18       25.31       24.32     24.50 o 
   2  -4  18        5.00        3.77     26.80 o 
   1  -3  18      101.47      110.06     17.71 o 
   0  -2  18       14.85        0.00     38.53 o 
   2  -2  18       56.90       47.81     23.91 o 
   1  -1  18      423.71      395.62     19.71 o 
 -14   0  18        1.45        0.02     37.89 o 
 -12   0  18       27.48        3.74     31.16 o 
 -10   0  18      111.17       37.56     29.25 o 
  -8   0  18        3.24        0.01     25.38 o 
  -6   0  18       82.91       89.06     24.75 o 
  -4   0  18       26.13       35.72     18.71 o 
  -2   0  18      584.89      522.38     35.46 o 
   0   0  18        3.04        0.01     26.17 o 
   2   0  18      194.50      156.08     12.89 o 
   4   0  18       12.21        0.01     25.56 o 
   6   0  18       66.16       71.42     31.72 o 
   8   0  18        3.97        6.52     26.09 o 
  10   0  18        0.34        4.84     27.66 o 
  12   0  18        0.04        0.02     36.99 o 
 -13   1  18        4.63       11.34     29.53 o 
 -11   1  18       28.16       63.41     29.50 o 
  -9   1  18       26.59       33.77     25.91 o 
  -7   1  18       11.32        0.01     22.01 o 
  -5   1  18       94.05        3.79     26.37 o 
  -3   1  18      612.17      471.85     39.57 o 
  -1   1  18      623.25      534.08     41.15 o 
   1   1  18      423.83      458.16     21.22 o 
   3   1  18      263.30      279.15     31.06 o 
   5   1  18      576.63      625.78     31.00 o 
   7   1  18       52.61       17.47     34.75 o 
   9   1  18       47.59       19.86     31.94 o 
  11   1  18        2.55        0.02     31.52 o 
 -12   2  18        9.26        0.02     33.33 o 
 -10   2  18        8.53        0.02     29.75 o 
  -8   2  18      127.63      124.80     33.00 o 
  -6   2  18      118.76      179.96     30.25 o 
  -4   2  18      164.99      149.18     14.31 o 
  -2   2  18      223.61      300.86     20.19 o 
   0   2  18       14.84        0.00     49.69 o 
   2   2  18       56.86       17.42     25.93 o 
   4   2  18      238.48      189.22     39.80 o 
   6   2  18      557.06      582.78     47.27 o 
  10   2  18        3.23       18.26     18.51 o 
 -11   3  18       33.62       40.18     31.01 o 
  -9   3  18       44.86        0.85     32.17 o 
  -7   3  18      100.53       90.30     28.62 o 
  -5   3  18      974.68     1156.74     51.67 o 
  -3   3  18       31.11       50.39     14.90 o 
  -1   3  18      188.80      166.47     25.63 o 
   1   3  18      101.49      107.52     19.19 o 
   3   3  18       22.11       32.48     27.77 o 
   5   3  18       41.57        0.01     33.59 o 
   7   3  18       41.73       27.19     33.97 o 
   9   3  18        5.32        0.02     32.71 o 
 -10   4  18        6.96        0.02     33.75 o 
  -8   4  18        7.64        0.02     34.01 o 
  -6   4  18      238.84      269.87     24.67 o 
  -4   4  18       37.48      102.76     36.36 o 
  -2   4  18        0.77        8.51     26.47 o 
   0   4  18       25.37       10.60     31.73 o 
   2   4  18        5.00        0.01     29.79 o 
   4   4  18      115.79       88.13     33.02 o 
   6   4  18        5.25        0.02     33.74 o 
   8   4  18        2.28        0.02     33.95 o 
  -9   5  18       13.65        0.02     36.94 o 
  -7   5  18       19.60        0.02     36.59 o 
  -5   5  18       74.06       25.85     37.79 o 
  -3   5  18       28.66       39.22     29.73 o 
  -1   5  18        1.13       11.85     18.45 o 
   1   5  18       79.38       96.19     21.81 o 
   3   5  18        7.75        0.94     34.53 o 
   5   5  18       35.75       23.71     32.83 o 
   7   5  18       12.37        0.02     42.00 o 
  -6   6  18        1.87        0.02     38.60 o 
  -4   6  18       61.28       49.83     36.79 o 
  -2   6  18       58.18       70.93     21.75 o 
   0   6  18       16.60        0.01     45.50 o 
   2   6  18       20.64       39.71     38.32 o 
   4   6  18       15.05       72.62     20.07 o 
   0  -6  19       20.50       66.39     35.89 o 
   2  -6  19        0.57       24.46     32.84 o 
   1  -5  19        7.47        0.02     30.84 o 
   0  -4  19        1.11       14.81     26.80 o 
   2  -4  19       37.51       39.82     28.59 o 
   1  -3  19      118.54       43.65     34.09 o 
   0  -2  19      489.18      462.54     34.43 o 
   2  -2  19       18.91        0.01     25.07 o 
   1  -1  19       62.76       25.75     21.47 o 
 -14   0  19        4.56        0.02     34.72 o 
 -12   0  19       14.82        4.76     27.19 o 
 -10   0  19       12.05       20.87     26.69 o 
  -8   0  19        2.34        0.01     24.46 o 
  -6   0  19       26.68       43.51     22.66 o 
  -4   0  19       34.63       37.10     18.41 o 
  -2   0  19      250.25      183.73     28.94 o 
   0   0  19     1166.41     1258.70     30.64 o 
   2   0  19      241.17      247.67     15.58 o 
   4   0  19      285.31      203.00     37.32 o 
   6   0  19       62.39       81.73     18.51 o 
   8   0  19       34.89       18.54     26.00 o 
  10   0  19        0.69        0.02     29.34 o 
 -13   1  19        0.80       18.88     31.77 o 
 -11   1  19       14.75        0.02     29.86 o 
  -9   1  19       45.07       57.36     30.52 o 
  -7   1  19        4.99        0.01     25.12 o 
  -5   1  19      453.57      311.21     42.87 o 
  -3   1  19      110.04       50.79     24.96 o 
  -1   1  19      157.65        0.00     46.39 o 
   1   1  19       62.84       42.46     23.39 o 
   3   1  19      119.94      110.39     15.69 o 
   5   1  19      671.07      817.15     36.29 o 
   7   1  19       80.27       79.22     19.71 o 
   9   1  19        2.77        9.31     27.63 o 
  11   1  19        2.45       48.37     28.54 o 
 -12   2  19       30.13       73.57     31.43 o 
 -10   2  19       10.20       30.07     26.69 o 
  -8   2  19        4.99       31.94     22.81 o 
  -6   2  19      812.50      877.80     45.33 o 
  -4   2  19      230.82      243.30     27.90 o 
  -2   2  19       32.74       56.30     12.75 o 
   0   2  19      490.24      579.27     25.73 o 
   2   2  19       18.78       28.03     23.79 o 
   4   2  19      585.91      460.01     48.54 o 
   6   2  19      206.36      241.18     37.38 o 
  10   2  19        0.08        0.02     33.77 o 
 -11   3  19       10.39       16.99     33.54 o 
  -9   3  19       17.27       72.87     25.51 o 
  -7   3  19      137.45      109.82     34.88 o 
  -5   3  19      186.57      180.60     40.64 o 
  -3   3  19       62.04       78.00     27.13 o 
  -1   3  19      171.20      192.44     28.23 o 
   1   3  19      118.51      114.92     22.85 o 
   3   3  19       34.92       30.22     25.01 o 
   5   3  19       98.48       59.72     34.84 o 
   7   3  19        3.53       28.95     30.17 o 
   9   3  19       15.83       65.12     18.61 o 
 -10   4  19        0.46        0.02     32.23 o 
  -8   4  19       22.33       32.82     28.33 o 
  -6   4  19       20.27       18.16     32.84 o 
  -4   4  19       81.59      103.68     20.37 o 
  -2   4  19       29.46        0.01     29.76 o 
   0   4  19        1.12       24.48     28.50 o 
   2   4  19       37.65        0.01     35.14 o 
   4   4  19       17.44       40.82     29.68 o 
   6   4  19        0.94       26.46     31.03 o 
   8   4  19        3.13        0.02     36.31 o 
  -9   5  19        1.91       19.22     18.65 o 
  -7   5  19       14.93        7.93     37.34 o 
  -5   5  19       44.86       43.81     31.06 o 
  -3   5  19       26.00        0.01     34.62 o 
  -1   5  19       43.54       36.05     32.70 o 
   1   5  19        7.43        0.01     39.65 o 
   3   5  19       22.06       26.07     32.99 o 
   5   5  19       27.17        0.02     35.64 o 
   7   5  19       11.86        0.02     38.17 o 
  -6   6  19       46.09       20.96     38.98 o 
  -4   6  19       78.27       92.58     23.98 o 
  -2   6  19       23.46       48.63     37.47 o 
   0   6  19       20.52       41.53     40.56 o 
   2   6  19        0.56        0.02     41.10 o 
   4   6  19        4.61        0.02     40.70 o 
   0  -6  20        8.01       14.78     21.82 o 
   2  -6  20        2.97        0.02     36.13 o 
   1  -5  20       13.18        8.18     31.99 o 
   0  -4  20       33.02        0.01     32.47 o 
   1  -3  20      144.80      104.59     21.45 o 
   0  -2  20        1.60        0.01     32.73 o 
   2  -2  20      177.90      169.11     31.44 o 
   1  -1  20       91.56       47.77     25.79 o 
 -12   0  20        0.06        0.02     31.44 o 
 -10   0  20       31.66       23.07     26.66 o 
  -8   0  20       11.66        0.01     26.26 o 
  -6   0  20       31.65       20.85     24.71 o 
  -4   0  20       27.92        1.65     22.96 o 
  -2   0  20       41.07        7.23     21.44 o 
   0   0  20        8.02        0.01     20.92 o 
   2   0  20      432.40      447.05     24.89 o 
   4   0  20        0.12       43.39     31.77 o 
   6   0  20      663.03      724.86     33.79 o 
   8   0  20        0.45        0.02     27.80 o 
  10   0  20        0.77       50.37     25.58 o 
 -13   1  20        1.78        0.02     34.47 o 
 -11   1  20       19.57       30.88     29.06 o 
  -9   1  20        7.90        0.77     27.90 o 
  -7   1  20      147.65       92.48     35.57 o 
  -5   1  20      311.56      152.65     42.08 o 
  -3   1  20       74.86       74.29     26.18 o 
  -1   1  20       37.93        0.01     33.79 o 
   1   1  20       91.73      108.76     14.23 o 
   3   1  20      189.16      261.01     32.60 o 
   5   1  20      411.80      397.37     26.24 o 
   7   1  20       13.36        0.01     30.66 o 
   9   1  20        9.31       45.27     16.72 o 
  11   1  20        1.35        0.02     37.31 o 
 -12   2  20       13.15       37.00     28.81 o 
 -10   2  20        3.45       40.49     24.36 o 
  -8   2  20       35.84       36.74     28.30 o 
  -4   2  20      542.45      571.48     26.63 o 
  -2   2  20      129.75      114.91     14.45 o 
   0   2  20        1.62        0.00     50.96 o 
   2   2  20      177.62      258.62     21.09 o 
   4   2  20       75.16       29.65     31.51 o 
   6   2  20        4.79        0.01     30.33 o 
   8   2  20       17.80       27.92     29.72 o 
  10   2  20        0.80        2.17     31.46 o 
 -11   3  20       10.93       36.69     28.03 o 
  -9   3  20        8.40       18.67     26.54 o 
  -7   3  20       22.44       53.78     28.49 o 
  -5   3  20      285.09      305.69     38.22 o 
  -3   3  20        9.00        0.01     25.10 o 
  -1   3  20      292.68      320.62     30.96 o 
   1   3  20      145.09      148.68     20.99 o 
   3   3  20       38.04       51.35     28.23 o 
   5   3  20       50.26        9.77     32.28 o 
   7   3  20        1.50       23.35     29.31 o 
   9   3  20        2.75       38.68     30.12 o 
 -10   4  20        5.33        0.02     33.14 o 
  -8   4  20        6.42       24.27     29.75 o 
  -6   4  20       69.21       72.70     19.78 o 
  -4   4  20       58.08       63.68     31.85 o 
  -2   4  20       38.74       26.55     30.01 o 
   0   4  20       33.21       17.48     36.36 o 
   2   4  20       21.14        0.01     36.89 o 
   4   4  20       20.88       36.01     31.31 o 
   6   4  20       23.36        0.02     39.07 o 
   8   4  20       11.28       16.50     34.36 o 
  -9   5  20        5.53       19.93     32.99 o 
  -7   5  20       18.29       11.15     33.01 o 
  -5   5  20       50.98        0.94     35.13 o 
  -3   5  20       36.87        0.01     36.56 o 
  -1   5  20        0.20        0.02     33.27 o 
   1   5  20       13.15       20.17     38.53 o 
   3   5  20        6.02        0.02     33.92 o 
   5   5  20        5.40        0.02     34.15 o 
  -6   6  20       25.19       42.75     35.01 o 
  -4   6  20       32.35       67.82     22.20 o 
  -2   6  20        0.48        0.02     39.99 o 
   0   6  20        8.03        0.02     43.28 o 
   2   6  20        2.98       25.35     37.21 o 
   0  -6  21       17.43       35.38     33.27 o 
   2  -6  21        9.23        6.70     36.29 o 
   1  -5  21        1.15       50.54     28.45 o 
   0  -4  21      161.17      178.59     22.07 o 
   1  -3  21       98.43       82.82     28.20 o 
   0  -2  21       21.74        0.01     39.66 o 
   2  -2  21      113.82       96.48     28.95 o 
   1  -1  21      173.88      167.07     25.38 o 
 -12   0  21        9.89       80.46     32.05 o 
 -10   0  21        7.54        0.85     26.23 o 
  -8   0  21       91.98       29.28     35.26 o 
  -6   0  21       76.06       95.89     29.91 o 
  -4   0  21       30.68       18.49     29.71 o 
  -2   0  21       39.74        0.01     24.04 o 
   0   0  21       90.30       75.50     14.39 o 
   2   0  21        6.87        0.01     16.63 o 
   4   0  21     2130.10     1772.59     94.33 o 
   6   0  21      136.55      224.03     21.67 o 
   8   0  21        8.41        0.90     26.66 o 
  10   0  21        0.20       12.71     30.37 o 
 -13   1  21        1.56       15.24     33.96 o 
 -11   1  21       12.33        0.02     28.23 o 
  -9   1  21        8.51        0.02     28.62 o 
  -7   1  21      176.19      109.22     37.02 o 
  -5   1  21     1380.77     1016.79     73.50 o 
  -3   1  21      138.02      107.52     28.04 o 
  -1   1  21       42.88      113.72     31.56 o 
   1   1  21      173.94      202.30     17.21 o 
   3   1  21       46.29        8.84     27.75 o 
   5   1  21       19.36        0.01     34.90 o 
   7   1  21       43.90        0.01     31.94 o 
   9   1  21        3.26        0.02     33.95 o 
  11   1  21        0.79       19.72     32.75 o 
 -12   2  21        7.44        0.02     32.91 o 
 -10   2  21        6.45        0.02     28.59 o 
  -8   2  21       55.38       75.75     28.08 o 
  -6   2  21      572.89      603.30     44.16 o 
  -4   2  21      357.42      383.33     33.52 o 
  -2   2  21        8.25       13.99     22.05 o 
   0   2  21       21.83        0.01     33.15 o 
   2   2  21      113.95      136.98     18.96 o 
   4   2  21       42.41        6.63     33.83 o 
   6   2  21      117.73      103.78     35.85 o 
   8   2  21       10.03       48.07     27.69 o 
  10   2  21        1.37       15.61     31.43 o 
 -11   3  21        5.02       45.79     29.32 o 
  -9   3  21        1.24        0.02     29.68 o 
  -7   3  21       33.32       17.12     30.51 o 
  -5   3  21       32.40       78.03     28.38 o 
  -3   3  21       54.27       74.60     29.22 o 
  -1   3  21      181.20      199.79     23.21 o 
   1   3  21       98.47       65.50     34.24 o 
   3   3  21       45.09       64.56     30.78 o 
   5   3  21        0.94        0.02     29.94 o 
   7   3  21       20.33        0.96     32.98 o 
   9   3  21        7.85       18.78     32.35 o 
 -10   4  21        5.87        2.14     35.12 o 
  -8   4  21       25.04        0.02     34.13 o 
  -6   4  21       29.06        0.01     36.46 o 
  -4   4  21       17.15        0.01     34.16 o 
  -2   4  21        0.46        8.63     27.31 o 
   0   4  21      161.31      176.54     43.09 o 
   2   4  21      141.91      198.86     26.73 o 
   4   4  21       65.22       42.56     34.57 o 
   6   4  21       14.90        0.02     32.48 o 
   8   4  21        8.67        0.02     35.37 o 
  -7   5  21       11.78        0.02     36.16 o 
  -5   5  21        6.89        0.02     33.94 o 
  -3   5  21       18.77       14.79     31.02 o 
  -1   5  21        7.39       30.92     30.76 o 
   1   5  21        1.14        0.02     36.73 o 
   3   5  21        5.03        0.02     35.70 o 
   5   5  21        8.71        1.07     33.65 o 
  -4   6  21       14.52        0.02     38.31 o 
  -2   6  21       16.39       57.03     20.48 o 
   0   6  21       17.50        0.02     39.80 o 
   2   6  21        9.24       66.14     39.81 o 
   0  -6  22        1.47        0.02     40.62 o 
   1  -5  22       40.12       44.34     34.83 o 
   0  -4  22      184.42      185.81     41.89 o 
   1  -3  22        9.27        0.01     30.20 o 
   0  -2  22      153.59      117.76     36.50 o 
   2  -2  22      134.45       98.27     31.66 o 
   1  -1  22       35.04       26.56     21.24 o 
 -12   0  22        1.32        0.02     31.63 o 
 -10   0  22        4.44        8.69     28.72 o 
  -8   0  22       93.89      118.93     36.22 o 
  -6   0  22      178.76      164.60     44.29 o 
  -4   0  22     2128.33     2239.26     88.79 o 
  -2   0  22       95.74      174.74     18.83 o 
   0   0  22       91.14       77.23     13.99 o 
   2   0  22       42.90       19.13     17.12 o 
   4   0  22      147.83        0.01     45.59 o 
   6   0  22        5.41       15.24     26.59 o 
   8   0  22        3.53        0.02     31.91 o 
  10   0  22        7.32        3.27     33.34 o 
 -13   1  22        1.15        0.02     36.86 o 
 -11   1  22        4.85        5.72     31.39 o 
  -9   1  22       29.50        0.01     32.12 o 
  -7   1  22      415.48      362.44     52.73 o 
  -3   1  22      101.56       47.15     31.34 o 
  -1   1  22      171.70      168.11     20.85 o 
   1   1  22       35.07        0.01     26.40 o 
   3   1  22       94.63       62.10     29.75 o 
   5   1  22      363.25      399.33     30.32 o 
   7   1  22       24.87        0.02     30.89 o 
   9   1  22        4.85       20.49     29.51 o 
 -12   2  22       11.26       26.77     33.60 o 
 -10   2  22        5.82        0.02     30.04 o 
  -8   2  22       13.24        0.02     27.72 o 
  -6   2  22      143.88      245.50     31.14 o 
  -4   2  22       14.60        0.01     27.25 o 
  -2   2  22        9.67       35.71     26.57 o 
   0   2  22      153.80      196.69     36.91 o 
   2   2  22      134.21      106.48     21.47 o 
   4   2  22      321.73      285.72     47.67 o 
   6   2  22       39.91       37.05     32.85 o 
   8   2  22        2.27       22.84     26.52 o 
  10   2  22        7.19       24.10     35.95 o 
 -11   3  22        0.39        1.06     30.82 o 
  -9   3  22       45.54       39.28     31.74 o 
  -7   3  22       72.26       61.35     35.78 o 
  -5   3  22        8.08       45.76     27.40 o 
  -3   3  22       85.07       72.46     28.99 o 
  -1   3  22      245.31      304.13     31.75 o 
   1   3  22        9.30        0.01     29.52 o 
   3   3  22        0.77        0.01     31.30 o 
   5   3  22       20.66        0.02     32.20 o 
   7   3  22        2.77       14.93     31.55 o 
   9   3  22        1.40       14.78     35.46 o 
 -10   4  22        3.93        6.55     33.89 o 
  -8   4  22       10.37        0.02     34.43 o 
  -6   4  22       17.27       37.24     20.44 o 
  -4   4  22       69.01        0.01     37.60 o 
  -2   4  22       36.11       88.64     17.07 o 
   0   4  22      184.51      233.48     29.31 o 
   2   4  22       91.30       41.73     40.47 o 
   4   4  22        2.51       14.03     29.67 o 
   6   4  22        0.48        0.02     30.42 o 
  -7   5  22        8.41        0.02     36.49 o 
  -5   5  22       24.32        8.86     34.66 o 
  -3   5  22       31.82       24.72     31.18 o 
  -1   5  22       12.35       15.92     31.02 o 
   1   5  22       40.17       41.71     39.86 o 
   3   5  22        0.63        0.02     32.44 o 
   5   5  22        0.58       10.99     33.15 o 
  -4   6  22       12.06        0.02     39.87 o 
  -2   6  22       29.76       11.98     38.34 o 
   0   6  22        1.48        1.24     40.83 o 
   0  -6  23       15.26        0.02     40.21 o 
   1  -5  23       31.78       48.67     34.68 o 
   0  -4  23       89.46       28.96     38.80 o 
   1  -3  23       44.45       63.77     26.20 o 
   0  -2  23       58.11        0.01     36.00 o 
   2  -2  23       46.30        0.72     30.01 o 
   1  -1  23        8.15        0.01     25.70 o 
 -12   0  23        0.53        6.24     30.76 o 
 -10   0  23       29.72       59.93     31.85 o 
  -8   0  23       49.31       23.52     32.42 o 
  -6   0  23     1243.38     1175.83     80.38 o 
  -2   0  23      114.94       92.37     21.00 o 
   0   0  23        5.12        0.02     16.14 o 
   2   0  23       18.55       18.59     18.03 o 
   4   0  23        0.14       17.88     24.42 o 
   6   0  23       17.60       33.11     16.82 o 
   8   0  23        5.01        0.02     31.14 o 
  10   0  23        0.00       48.38     32.28 o 
 -11   1  23        6.13        0.02     31.10 o 
  -9   1  23       26.10        0.02     30.98 o 
  -7   1  23      162.41       16.58     41.02 o 
  -5   1  23       52.33       75.60     32.18 o 
  -3   1  23      135.12      118.73     33.03 o 
  -1   1  23       88.14        0.01     41.90 o 
   1   1  23        8.07       17.51     26.74 o 
   3   1  23       99.43       69.60     34.56 o 
   5   1  23       88.07       38.87     36.77 o 
   7   1  23        0.98        0.91     29.59 o 
   9   1  23        3.66       20.09     31.54 o 
 -12   2  23        3.45        1.09     31.14 o 
 -10   2  23       13.32        1.90     33.36 o 
  -8   2  23        6.39       25.21     26.03 o 
  -6   2  23        6.71        6.03     28.39 o 
  -4   2  23       38.01       30.57     27.30 o 
  -2   2  23      163.30      228.71     21.26 o 
   0   2  23       58.19        0.01     51.72 o 
   2   2  23       46.18       17.27     32.37 o 
   4   2  23       61.20       19.22     38.93 o 
   6   2  23      108.39      110.89     33.98 o 
   8   2  23       12.29       15.40     29.48 o 
 -11   3  23       19.47       27.17     33.05 o 
  -9   3  23       40.64       58.58     36.83 o 
  -7   3  23        3.62       14.74     31.69 o 
  -5   3  23       21.43       60.06     27.89 o 
  -3   3  23       18.79        0.01     26.92 o 
  -1   3  23       10.90        0.01     35.86 o 
   1   3  23       44.40       48.82     29.64 o 
   3   3  23        8.98        0.02     29.19 o 
   5   3  23        7.69        0.02     34.07 o 
   7   3  23       12.51        0.02     31.31 o 
 -10   4  23       18.07       37.80     21.73 o 
  -8   4  23        9.98        0.02     36.31 o 
  -6   4  23       24.27       35.15     32.94 o 
  -4   4  23       56.78       60.09     20.27 o 
  -2   4  23      117.91      159.23     20.09 o 
   0   4  23       89.32      189.41     39.28 o 
   2   4  23       12.68        0.01     37.43 o 
   4   4  23       23.13       14.51     33.70 o 
   6   4  23        3.15       43.67     31.07 o 
  -7   5  23       24.48       64.10     30.91 o 
  -5   5  23        4.80        4.05     30.90 o 
  -3   5  23        1.82        0.98     32.17 o 
  -1   5  23       20.43        0.02     37.89 o 
   1   5  23       31.69       39.66     40.57 o 
   3   5  23       11.78       23.83     33.42 o 
   5   5  23        1.05        0.02     42.59 o 
  -2   6  23        1.51        1.12     35.11 o 
   0   6  23       15.29       77.08     23.07 o 
   1  -5  24       24.33        0.02     36.20 o 
   0  -4  24       17.74        0.02     32.37 o 
   1  -3  24        6.15        0.01     30.18 o 
   0  -2  24       53.44        0.01     46.64 o 
   2  -2  24       33.81       21.06     28.51 o 
   1  -1  24       64.23        0.01     32.70 o 
 -12   0  24        3.39        3.19     29.77 o 
 -10   0  24        7.30        0.02     29.57 o 
  -8   0  24       16.28       14.61     27.62 o 
  -4   0  24       36.59        0.01     27.85 o 
  -2   0  24       45.21       17.28     34.32 o 
   0   0  24       31.70        1.23     20.03 o 
   2   0  24      119.99      100.69     24.28 o 
   4   0  24       14.23        0.01     28.44 o 
   6   0  24       33.22       33.89     32.03 o 
   8   0  24        1.35        0.02     31.21 o 
 -11   1  24        0.32       12.86     17.26 o 
  -9   1  24       13.74       14.02     26.96 o 
  -7   1  24       11.39        0.01     32.03 o 
  -5   1  24      364.03      351.67     49.98 o 
  -3   1  24       25.38       41.98     23.68 o 
  -1   1  24       73.32        0.01     35.70 o 
   1   1  24       64.17       52.14     32.33 o 
   3   1  24       40.59       50.16     30.70 o 
   5   1  24       41.55       60.38     32.80 o 
   7   1  24       23.16       41.76     17.85 o 
   9   1  24       19.52       48.06     33.56 o 
 -12   2  24        2.17        0.03     31.62 o 
 -10   2  24        1.74       27.34     28.77 o 
  -8   2  24       18.98        0.02     31.85 o 
  -6   2  24      120.14       82.22     35.75 o 
  -4   2  24      200.96      235.96     23.87 o 
  -2   2  24      108.17      109.18     18.29 o 
   0   2  24       53.41        0.01     40.78 o 
   2   2  24       33.80       60.71     27.87 o 
   4   2  24       85.69       14.16     36.09 o 
   6   2  24       24.86       54.75     31.32 o 
   8   2  24        6.68       21.21     27.04 o 
 -11   3  24        1.11       12.23     30.66 o 
  -9   3  24       17.76       39.14     18.42 o 
  -7   3  24       27.65       54.55     27.73 o 
  -5   3  24       23.44       28.66     27.34 o 
  -3   3  24       15.42        9.29     14.42 o 
  -1   3  24      119.33      132.91     17.06 o 
   1   3  24        6.15        0.01     30.59 o 
   3   3  24       21.87       25.97     28.16 o 
   5   3  24        9.44        0.02     33.06 o 
   7   3  24        1.38        0.02     32.72 o 
  -8   4  24       18.32       98.03     34.46 o 
  -6   4  24        3.63        0.02     30.35 o 
  -4   4  24        2.49        0.02     30.72 o 
  -2   4  24       12.47        0.02     32.15 o 
   0   4  24       17.77        0.01     41.28 o 
   2   4  24        4.41        0.02     37.25 o 
   4   4  24       23.35       17.99     35.72 o 
   6   4  24       14.48       60.88     19.09 o 
  -7   5  24        0.07        0.02     38.18 o 
  -5   5  24        0.77       39.47     28.59 o 
  -3   5  24        8.71       31.22     28.68 o 
  -1   5  24       23.63       50.27     18.05 o 
   1   5  24       24.35        0.02     41.15 o 
   3   5  24        3.40        0.02     38.66 o 
   1  -5  25       18.43        1.05     35.15 o 
   0  -4  25        8.37        0.02     34.00 o 
   1  -3  25       21.94       18.32     27.27 o 
   0  -2  25      173.21       39.40     42.86 o 
   2  -2  25       32.97       30.64     25.93 o 
   1  -1  25      222.98      146.32     45.27 o 
 -12   0  25        3.94       28.35     32.08 o 
 -10   0  25       49.05       18.01     38.71 o 
  -8   0  25       32.66        0.02     31.61 o 
  -6   0  25        6.80       15.83     33.21 o 
  -4   0  25        3.71        5.60     27.68 o 
  -2   0  25      137.20       51.81     35.45 o 
   0   0  25       15.09       17.30     13.11 o 
   2   0  25      151.39      154.99     18.88 o 
   4   0  25       70.31       52.96     33.75 o 
   6   0  25       35.86       45.21     29.15 o 
   8   0  25        0.04       48.08     16.43 o 
 -11   1  25        2.41        0.02     32.61 o 
  -9   1  25        1.95        0.02     32.44 o 
  -7   1  25      160.92      125.77     42.67 o 
  -5   1  25      328.56      182.39     48.72 o 
  -3   1  25       21.51       64.95     26.81 o 
  -1   1  25       34.85        0.01     38.80 o 
   1   1  25      222.89      275.82     30.34 o 
   3   1  25       19.85        7.38     28.52 o 
   5   1  25       20.54        0.02     31.63 o 
   7   1  25        1.94        0.02     32.04 o 
   9   1  25       22.74       80.08     37.76 o 
 -10   2  25       13.24        2.00     34.34 o 
  -8   2  25       42.92       41.19     33.10 o 
  -6   2  25      185.50      204.00     38.90 o 
  -4   2  25      306.38      429.95     42.40 o 
  -2   2  25       31.87      110.38     31.78 o 
   0   2  25      172.95       96.76     45.41 o 
   2   2  25       32.88        0.01     30.01 o 
   4   2  25       40.59        0.01     33.14 o 
   6   2  25       23.67       27.92     28.87 o 
   8   2  25        4.63       31.78     32.31 o 
  -9   3  25        3.15        0.02     33.38 o 
  -7   3  25       15.40       36.93     30.06 o 
  -5   3  25       12.08        5.09     30.54 o 
  -3   3  25       35.87       44.94     15.59 o 
  -1   3  25       18.84       26.57     30.59 o 
   1   3  25       21.88       30.64     31.80 o 
   3   3  25        5.29        3.72     31.47 o 
   5   3  25        1.78        1.94     31.10 o 
   7   3  25        3.12       15.18     19.36 o 
  -8   4  25       19.49        1.06     35.79 o 
  -6   4  25        2.64        0.02     32.71 o 
  -4   4  25        7.17        0.02     33.18 o 
  -2   4  25        6.01        0.02     31.17 o 
   0   4  25        8.43        0.01     38.94 o 
   2   4  25       69.31       74.27     24.40 o 
   4   4  25        4.26       22.72     32.36 o 
   6   4  25        2.17        0.02     39.72 o 
  -5   5  25        1.89       61.42     20.53 o 
  -3   5  25        0.51       28.00     28.91 o 
  -1   5  25        9.72       52.26     30.07 o 
   1   5  25       18.41       26.93     42.42 o 
   3   5  25       22.16       28.83     38.86 o 
   1  -5  26       38.29        0.02     42.15 o 
   0  -4  26       35.21       53.05     29.74 o 
   1  -3  26       18.88        0.01     36.43 o 
   0  -2  26       71.35       23.33     36.89 o 
   2  -2  26       16.13        4.10     26.65 o 
   1  -1  26      388.76      403.18     48.20 o 
 -12   0  26        0.08        0.02     34.69 o 
 -10   0  26        0.15        0.02     30.93 o 
  -8   0  26       43.80       18.28     34.60 o 
  -6   0  26       31.63      112.27     35.14 o 
  -4   0  26       94.24       60.01     34.88 o 
  -2   0  26       69.64       58.64     42.70 o 
   0   0  26        1.93        0.01     24.10 o 
   2   0  26       62.28       54.92     27.34 o 
   4   0  26       28.18        5.96     31.70 o 
   6   0  26        5.83        0.02     28.64 o 
   8   0  26        0.13        5.38     33.94 o 
 -11   1  26        1.60        0.02     32.36 o 
  -9   1  26        2.33       15.87     27.80 o 
  -7   1  26      113.95       97.68     40.44 o 
  -5   1  26       40.03        0.01     30.04 o 
  -3   1  26       16.54        8.78     25.46 o 
  -1   1  26      100.81        0.01     61.49 o 
   1   1  26      388.56      547.78     33.08 o 
   3   1  26        8.85       78.93     27.83 o 
   5   1  26        1.03        1.80     27.41 o 
   7   1  26        2.02       13.25     29.24 o 
 -10   2  26        1.66        0.02     33.94 o 
  -8   2  26        5.54        0.02     32.52 o 
  -6   2  26       85.96      128.59     20.69 o 
  -4   2  26       88.71       72.46     35.33 o 
  -2   2  26      141.37      194.09     21.50 o 
   0   2  26       71.28        0.01     44.73 o 
   2   2  26       16.20        0.01     31.93 o 
   4   2  26        5.32        0.02     32.85 o 
   6   2  26        0.13        0.02     34.54 o 
   8   2  26        3.16        0.02     38.13 o 
  -9   3  26       24.43       16.68     34.51 o 
  -7   3  26       15.42        0.02     33.78 o 
  -5   3  26      121.45       42.20     39.60 o 
  -3   3  26        4.03       24.55     28.94 o 
  -1   3  26        9.90       25.98     29.05 o 
   1   3  26       18.87        5.79     34.39 o 
   3   3  26        5.73       18.37     30.71 o 
   5   3  26        6.32       33.27     27.66 o 
   7   3  26        4.35        0.02     35.03 o 
  -8   4  26        4.17       22.85     31.37 o 
  -6   4  26       13.77       66.76     20.33 o 
  -4   4  26       13.82        0.02     33.06 o 
  -2   4  26       12.55        9.33     29.51 o 
   0   4  26       35.16       44.28     37.58 o 
   2   4  26        2.05       31.95     31.41 o 
   4   4  26        6.16        0.02     37.89 o 
  -5   5  26        2.32        0.02     36.35 o 
  -3   5  26        0.30       25.64     30.85 o 
  -1   5  26        7.88        0.02     38.28 o 
   1   5  26       38.30        0.02     43.27 o 
   1  -5  27        8.53        0.02     35.22 o 
   0  -4  27        8.57        5.89     33.64 o 
   1  -3  27       39.64       76.64     31.56 o 
   0  -2  27       35.00        0.01     32.48 o 
   2  -2  27        8.04        0.02     30.52 o 
   1  -1  27       96.58       25.22     40.51 o 
 -10   0  27        0.34        4.02     29.21 o 
  -8   0  27       15.46      106.30     33.81 o 
  -6   0  27        0.12        0.01     30.92 o 
  -4   0  27       72.12       14.54     36.46 o 
  -2   0  27      150.34       77.54     26.85 o 
   0   0  27       75.83        0.01     38.53 o 
   2   0  27      315.53      420.41     33.30 o 
   4   0  27       15.24        0.01     34.62 o 
   6   0  27       12.73       40.08     27.49 o 
   8   0  27       30.51       53.47     35.89 o 
 -11   1  27        0.03        0.02     32.28 o 
  -9   1  27        7.35        0.02     32.39 o 
  -7   1  27       10.51        0.02     30.27 o 
  -5   1  27       18.21        0.02     28.81 o 
  -3   1  27       20.89        0.01     28.59 o 
  -1   1  27      417.92      261.60     56.11 o 
   1   1  27       96.51       47.90     43.13 o 
   3   1  27        5.49        0.02     30.17 o 
   5   1  27       15.53       28.98     27.58 o 
   7   1  27        0.26       23.25     31.57 o 
 -10   2  27       28.42       51.97     31.63 o 
  -8   2  27       12.68        8.60     29.27 o 
  -6   2  27       58.06      119.07     30.15 o 
  -4   2  27       32.68       39.38     30.02 o 
  -2   2  27       63.87        0.80     37.86 o 
   0   2  27       35.09        0.01     40.57 o 
   2   2  27        8.05        0.02     31.18 o 
   4   2  27       13.60       53.59     24.10 o 
   6   2  27       10.40       25.90     32.01 o 
  -9   3  27        1.33        0.02     35.07 o 
  -7   3  27        2.89        0.02     36.43 o 
  -5   3  27        1.90       17.32     28.51 o 
  -3   3  27       10.79        0.02     29.75 o 
  -1   3  27       11.31       28.78     28.30 o 
   1   3  27       39.60       97.75     23.41 o 
   3   3  27       34.17        0.02     38.00 o 
   5   3  27       19.78        3.13     35.27 o 
  -8   4  27        2.69       15.65     30.91 o 
  -6   4  27       14.22       35.45     30.82 o 
  -4   4  27        9.76       28.60     30.53 o 
  -2   4  27        2.41        0.02     30.72 o 
   0   4  27        8.59        0.02     40.92 o 
   2   4  27        4.03        0.02     40.83 o 
   4   4  27       25.18       11.03     39.78 o 
  -3   5  27        2.33        0.02     37.99 o 
  -1   5  27       23.90        0.02     38.99 o 
   1   5  27        8.51        0.03     24.34 o 
   0  -4  28        9.64        4.07     36.13 o 
   1  -3  28       13.81        0.01     41.57 o 
   0  -2  28       19.34        0.02     32.35 o 
   2  -2  28       19.06        0.02     32.95 o 
   1  -1  28       67.30       71.75     36.39 o 
 -10   0  28       24.47       51.80     32.92 o 
  -8   0  28        5.55       51.31     27.91 o 
  -6   0  28        7.81        0.02     31.39 o 
  -4   0  28      100.96      116.79     38.17 o 
  -2   0  28       57.56        0.01     48.23 o 
   0   0  28      414.12      596.92     36.93 o 
   2   0  28       21.35        0.02     23.28 o 
   4   0  28        7.46       39.82     24.55 o 
   6   0  28        3.52        0.02     32.90 o 
   8   0  28        4.32       51.88     34.87 o 
 -11   1  28       10.62        0.02     39.95 o 
  -9   1  28       33.65        0.02     36.05 o 
  -7   1  28        5.95       27.19     28.52 o 
  -5   1  28       32.36       26.67     31.33 o 
  -3   1  28       83.65       93.68     34.22 o 
  -1   1  28      139.84        0.01     47.81 o 
   1   1  28       67.46       11.14     41.13 o 
   3   1  28       10.82        0.94     32.96 o 
   5   1  28        5.67        6.80     27.28 o 
   7   1  28        5.83       39.43     27.61 o 
 -10   2  28       24.37       17.46     37.58 o 
  -8   2  28       21.65       29.62     29.12 o 
  -6   2  28       42.40       38.16     33.89 o 
  -4   2  28        1.13       10.25     27.85 o 
  -2   2  28       13.67        0.02     30.41 o 
   0   2  28       19.38        0.01     36.34 o 
   2   2  28       19.06       52.55     30.52 o 
   4   2  28        8.82        0.02     35.59 o 
   6   2  28       10.23       26.87     33.74 o 
  -9   3  28       11.60       35.29     33.67 o 
  -7   3  28        9.72       12.20     32.64 o 
  -5   3  28       27.61       28.32     34.30 o 
  -3   3  28       10.78        0.02     31.53 o 
  -1   3  28       19.27       17.23     31.67 o 
   1   3  28       13.80        0.01     39.41 o 
   3   3  28       39.70        0.02     39.56 o 
   5   3  28        6.64        0.02     35.53 o 
  -6   4  28        2.70       12.90     32.99 o 
  -4   4  28       10.28        4.08     32.62 o 
  -2   4  28        0.17       50.00     26.65 o 
   0   4  28        9.61        0.02     41.48 o 
   2   4  28       21.92        0.02     40.36 o 
   4   4  28       13.66        0.02     39.26 o 
   0  -4  29       22.06       30.22     19.31 o 
   1  -3  29       39.33       71.16     33.10 o 
   0  -2  29       10.09        0.01     38.84 o 
   2  -2  29        4.85       22.35     28.30 o 
   1  -1  29       45.40        5.17     39.58 o 
 -10   0  29       10.22       61.93     35.53 o 
  -8   0  29       27.33       49.27     34.58 o 
  -6   0  29        0.67       22.14     26.04 o 
  -4   0  29        0.24        0.02     30.70 o 
  -2   0  29       12.74        0.01     48.31 o 
   0   0  29      329.25      426.42     32.06 o 
   2   0  29       12.00       14.32     20.88 o 
   4   0  29        0.03        4.82     28.56 o 
   6   0  29        9.17        3.17     33.76 o 
  -9   1  29       38.53       17.46     34.94 o 
  -7   1  29        2.13        5.64     28.28 o 
  -5   1  29       10.20        0.02     27.27 o 
  -3   1  29        7.04       17.56     30.28 o 
  -1   1  29       29.56       30.01     37.42 o 
   1   1  29       45.36       79.88     23.26 o 
   3   1  29        3.90       18.63     30.21 o 
   5   1  29        1.11       35.14     16.29 o 
   7   1  29        0.28        0.02     38.12 o 
 -10   2  29       10.86        0.02     42.05 o 
  -8   2  29       12.71        0.02     33.07 o 
  -6   2  29        3.33       29.22     30.56 o 
  -4   2  29        2.36        0.02     29.72 o 
  -2   2  29        2.31        0.02     31.10 o 
   0   2  29       10.09        0.01     38.29 o 
   2   2  29        4.88       21.30     30.28 o 
   4   2  29        1.81        0.02     35.50 o 
   6   2  29        7.59        0.02     35.43 o 
  -7   3  29        9.12        0.02     34.70 o 
  -5   3  29        1.98       26.41     30.74 o 
  -3   3  29       25.51       80.68     29.34 o 
  -1   3  29       15.41        0.02     38.95 o 
   1   3  29       39.31       40.21     39.14 o 
   3   3  29        1.44       11.95     33.85 o 
   5   3  29        6.58        4.48     36.84 o 
  -6   4  29       21.04       59.84     33.68 o 
  -4   4  29        9.65        0.02     36.81 o 
  -2   4  29        2.64        0.02     35.27 o 
   0   4  29       22.04        0.02     44.67 o 
   2   4  29        6.46       60.02     32.67 o 
   0  -4  30        3.07       25.42     19.93 o 
   1  -3  30        3.80        0.02     36.31 o 
   0  -2  30       58.51        0.01     46.71 o 
   2  -2  30       27.74        0.02     39.17 o 
   1  -1  30       60.91       71.20     34.43 o 
 -10   0  30        7.19        2.20     36.70 o 
  -8   0  30        6.86       24.01     31.38 o 
  -6   0  30        0.87        0.02     29.39 o 
  -4   0  30        2.63        0.02     27.56 o 
  -2   0  30      178.38      149.64     39.76 o 
   0   0  30       23.54        0.02     25.58 o 
   2   0  30        0.16        0.02     22.36 o 
   4   0  30        1.69        0.02     31.12 o 
   6   0  30        2.10        1.09     32.37 o 
  -9   1  30       37.44       13.79     37.40 o 
  -7   1  30        8.28       12.67     29.45 o 
  -5   1  30        1.65        8.14     27.72 o 
  -3   1  30        7.74       10.48     31.52 o 
  -1   1  30       67.49        0.01     44.81 o 
   1   1  30       60.84      101.01     22.61 o 
   3   1  30        2.23       19.43     29.98 o 
   5   1  30        0.08        4.20     30.56 o 
  -8   2  30        3.26        0.02     34.90 o 
  -6   2  30        1.51        0.02     30.84 o 
  -4   2  30        0.77        0.02     32.98 o 
  -2   2  30       25.58       53.54     17.15 o 
   0   2  30       58.50      115.97     40.22 o 
   2   2  30       27.74        0.01     42.86 o 
   4   2  30       21.39        0.02     36.66 o 
  -7   3  30        7.57       29.26     34.06 o 
  -5   3  30       27.73       56.76     32.31 o 
  -3   3  30        2.23        7.54     17.83 o 
  -1   3  30       34.15       83.93     20.91 o 
   1   3  30        3.80        0.02     38.55 o 
   3   3  30        2.20        0.02     37.89 o 
  -4   4  30        0.01       29.40     30.93 o 
  -2   4  30        3.24        0.02     32.48 o 
   0   4  30        3.07       59.47     38.14 o 
   1  -3  31       22.15       31.57     35.52 o 
   0  -2  31       60.00        0.01     49.01 o 
   2  -2  31       21.04        0.02     40.12 o 
   1  -1  31        6.99       48.00     28.09 o 
   3  -1  31        3.68        0.02     32.40 o 
  -8   0  31        5.56       36.26     31.15 o 
  -6   0  31        0.58       44.04     23.76 o 
  -4   0  31        1.81        0.02     25.32 o 
  -2   0  31        1.84        0.01     43.16 o 
   0   0  31        0.01        0.02     27.81 o 
   2   0  31       27.82       33.37     17.14 o 
   4   0  31        0.06        0.02     31.51 o 
   6   0  31        3.64       52.36     28.25 o 
  -9   1  31        1.93        9.86     34.62 o 
  -7   1  31        4.07       10.11     28.94 o 
  -5   1  31        2.31        0.02     32.41 o 
  -3   1  31       36.43       10.94     31.72 o 
  -1   1  31       65.51        9.11     38.75 o 
   1   1  31        6.97        0.01     42.12 o 
   3   1  31        3.68        2.13     32.01 o 
   5   1  31        2.58        0.03     31.27 o 
  -8   2  31        1.72        4.36     31.64 o 
  -6   2  31        4.64        0.02     33.65 o 
  -4   2  31       44.40       96.30     31.35 o 
  -2   2  31        4.40        0.02     36.32 o 
   0   2  31       60.07        0.01     56.46 o 
   2   2  31       21.01       48.42     36.90 o 
   4   2  31        3.16        0.02     33.30 o 
  -7   3  31       17.64        0.02     36.04 o 
  -5   3  31       19.00       56.31     20.37 o 
  -3   3  31       10.91       21.48     31.05 o 
  -1   3  31        5.09        0.02     39.40 o 
   1   3  31       22.12       57.57     36.76 o 
   3   3  31        1.30        4.68     37.96 o 
  -2   4  31        0.01       35.48     33.30 o 
   0   4  31       12.07        0.02     45.92 o 
   1  -3  32        1.35        0.02     45.63 o 
   0  -2  32       51.92        0.01     48.98 o 
   2  -2  32       38.24        0.02     41.77 o 
   1  -1  32       17.24       45.17     31.14 o 
   3  -1  32        3.26       34.63     28.80 o 
  -8   0  32       31.36        0.02     41.49 o 
  -6   0  32        0.03        0.02     29.23 o 
  -4   0  32        3.96       30.33     24.94 o 
  -2   0  32        0.10        0.02     30.94 o 
   0   0  32       34.60       66.87     19.36 o 
   2   0  32        7.33       15.73     22.53 o 
   4   0  32        0.18        0.02     30.80 o 
  -7   1  32        1.27        1.04     30.39 o 
  -5   1  32        1.42       18.61     27.16 o 
  -3   1  32        5.03        9.50     29.14 o 
  -1   1  32       12.17        0.02     33.82 o 
   1   1  32       17.24       60.81     35.22 o 
   3   1  32        3.25       28.86     31.52 o 
   5   1  32        1.82       28.43     29.76 o 
  -8   2  32       11.45       22.51     32.42 o 
  -6   2  32       15.40       37.86     34.17 o 
  -4   2  32        0.87       21.02     30.88 o 
  -2   2  32       11.64       14.76     32.99 o 
   0   2  32       51.90        0.01     53.71 o 
   2   2  32       38.21        6.87     42.64 o 
   4   2  32        5.46        0.02     37.59 o 
  -5   3  32        0.25        0.02     34.50 o 
  -3   3  32        9.49        0.02     36.62 o 
  -1   3  32       30.43       39.15     36.30 o 
   1   3  32        1.34        0.02     41.56 o 
   0  -2  33       36.75        0.02     41.38 o 
   2  -2  33        7.45        0.02     33.88 o 
   1  -1  33       24.04        0.02     34.84 o 
   3  -1  33        1.07        4.37     29.39 o 
  -8   0  33       12.57       71.82     23.29 o 
  -6   0  33        0.75       17.58     26.90 o 
  -4   0  33        3.12        0.02     29.43 o 
  -2   0  33        0.33        0.02     33.30 o 
   0   0  33       35.13        0.55     27.43 o 
   2   0  33       10.08        0.03     24.28 o 
   4   0  33        1.48       15.88     33.15 o 
  -7   1  33        0.27        0.03     30.58 o 
  -5   1  33        1.24       12.22     29.19 o 
  -3   1  33        2.00        0.02     31.26 o 
  -1   1  33       11.48        1.98     34.40 o 
   1   1  33       24.05        0.02     43.70 o 
   3   1  33        1.07        9.24     34.82 o 
  -6   2  33        3.14       19.62     30.79 o 
  -4   2  33        5.10        0.02     35.19 o 
  -2   2  33        7.45        0.02     35.67 o 
   0   2  33       36.77        1.20     47.83 o 
   2   2  33        7.44        0.02     39.05 o 
  -3   3  33        4.65        0.02     37.94 o 
  -1   3  33        2.43        0.02     38.84 o 
   0  -2  34       11.50        0.02     39.14 o 
   1  -1  34        4.43       23.47     32.92 o 
   3  -1  34        2.58       30.68     31.67 o 
  -6   0  34        3.45        0.02     33.83 o 
  -4   0  34        1.45        0.02     31.53 o 
  -2   0  34       13.63       28.79     17.45 o 
   0   0  34        3.41        0.03     26.88 o 
   2   0  34        0.21        0.03     24.12 o 
  -7   1  34        0.71        0.03     32.88 o 
  -5   1  34        2.82       25.40     30.57 o 
  -3   1  34        8.50       21.66     28.09 o 
  -1   1  34       14.89        0.02     32.40 o 
   1   1  34        4.42        6.01     35.53 o 
  -4   2  34        3.82        0.02     34.79 o 
  -2   2  34       10.74       21.30     34.36 o 
   0   2  34       11.48        0.02     44.08 o 
   1  -1  35        3.03        6.66     31.73 o 
  -6   0  35        7.40        4.46     32.94 o 
  -4   0  35        5.45       23.53     29.14 o 
  -2   0  35        3.72        0.02     35.41 o 
   0   0  35        0.88       16.89     22.63 o 
   2   0  35        0.92        0.03     24.53 o 
  -5   1  35        9.53        0.02     39.65 o 
  -3   1  35        5.14        0.02     32.39 o 
  -1   1  35        0.67        0.02     33.45 o 
   1   1  35        3.03        0.02     40.93 o 
  -2   2  35        1.18        0.02     34.00 o 
  -4   0  36        0.13       33.37     29.85 o 
  -2   0  36        0.60       29.59     30.56 o 
   0   0  36        0.89        0.03     24.86 o 
  -3   1  36        0.81        0.03     33.79 o 
  -1   1  36        2.54        0.03     33.55 o 
                                                 
